# Supplementary material for: Global analysis of estrogen receptor beta binding to breast cancer cell genome reveals an extensive interplay with estrogen receptor alpha for target gene regulation
Source: BMC Genomics. 2011 Jan 14;12:36. doi: 10.1186/1471-2164-12-36 (PMC3025958; doi:10.1186/1471-2164-12-36)
Supplement: Additional File 1 — Grober_ER-alpha_Binding_Sites ERα binding sites. The UCSC genome BED formatted file lists the chromosome, start coordinate, stop coordinate and identifier of the ERα binding sites. [file 1471-2164-12-36-S1.BED]

trackname="Grober_ER_alpha_Binding_Sites" description="ChIP-Seq ER_alpha"
chr1	921087	921239	ERa_G1
chr1	925428	925693	ERa_G2
chr1	994121	994267	ERa_G3
chr1	998906	999181	ERa_G4
chr1	1004637	1004974	ERa_G5
chr1	1358286	1358491	ERa_G6
chr1	1680368	1680494	ERa_G7
chr1	1680498	1680664	ERa_G8
chr1	1684342	1684509	ERa_G9
chr1	1923123	1923247	ERa_G10
chr1	2325759	2325971	ERa_G11
chr1	3120107	3120355	ERa_G12
chr1	3244825	3245048	ERa_G13
chr1	3388740	3388987	ERa_G14
chr1	3449556	3449743	ERa_G15
chr1	3461741	3461994	ERa_G16
chr1	6083773	6083915	ERa_G17
chr1	6140595	6140823	ERa_G18
chr1	6202902	6203142	ERa_G19
chr1	6892547	6892688	ERa_G20
chr1	6892811	6892978	ERa_G21
chr1	6942164	6942670	ERa_G22
chr1	6943140	6943453	ERa_G23
chr1	7430498	7430826	ERa_G24
chr1	8008922	8009051	ERa_G25
chr1	8180646	8180895	ERa_G26
chr1	8185315	8185551	ERa_G27
chr1	8241893	8242157	ERa_G28
chr1	8685838	8686022	ERa_G29
chr1	8861897	8862112	ERa_G30
chr1	8972692	8972877	ERa_G31
chr1	9093443	9093587	ERa_G32
chr1	9328802	9328941	ERa_G33
chr1	9433053	9433295	ERa_G34
chr1	9933098	9933437	ERa_G35
chr1	10499139	10499474	ERa_G36
chr1	10733786	10734076	ERa_G37
chr1	11054812	11055041	ERa_G38
chr1	11466783	11466995	ERa_G39
chr1	12115704	12115893	ERa_G40
chr1	12437046	12437200	ERa_G41
chr1	12463601	12463760	ERa_G42
chr1	12468965	12469082	ERa_G43
chr1	12469095	12469380	ERa_G44
chr1	12510834	12511018	ERa_G45
chr1	12511114	12511324	ERa_G46
chr1	12582841	12583238	ERa_G47
chr1	12598520	12598707	ERa_G48
chr1	12598735	12599094	ERa_G49
chr1	15176394	15176701	ERa_G50
chr1	15224642	15224864	ERa_G51
chr1	15429014	15429294	ERa_G52
chr1	15483547	15483730	ERa_G53
chr1	15999136	15999390	ERa_G54
chr1	15999679	16000097	ERa_G55
chr1	16276212	16276349	ERa_G56
chr1	16372817	16373018	ERa_G57
chr1	16374949	16375272	ERa_G58
chr1	16767815	16768007	ERa_G59
chr1	16807372	16807953	ERa_G60
chr1	16811061	16811212	ERa_G61
chr1	16812538	16812849	ERa_G62
chr1	16813397	16813795	ERa_G63
chr1	16823304	16823547	ERa_G64
chr1	16843659	16843894	ERa_G65
chr1	16912497	16912736	ERa_G66
chr1	17432086	17432316	ERa_G67
chr1	17436534	17436778	ERa_G68
chr1	17513986	17514136	ERa_G69
chr1	17719597	17719851	ERa_G70
chr1	17728574	17728796	ERa_G71
chr1	17758865	17759327	ERa_G72
chr1	17760643	17760877	ERa_G73
chr1	18564982	18565170	ERa_G74
chr1	19206708	19206885	ERa_G75
chr1	19209750	19209921	ERa_G76
chr1	19624881	19625147	ERa_G77
chr1	19625914	19626070	ERa_G78
chr1	19626198	19626762	ERa_G79
chr1	19645068	19645246	ERa_G80
chr1	19647744	19648024	ERa_G81
chr1	19671240	19671481	ERa_G82
chr1	19781286	19781552	ERa_G83
chr1	19795804	19796007	ERa_G84
chr1	20556055	20556233	ERa_G85
chr1	21263182	21263415	ERa_G86
chr1	21299016	21299150	ERa_G87
chr1	21440779	21441067	ERa_G88
chr1	21453852	21454050	ERa_G89
chr1	21467601	21467824	ERa_G90
chr1	21523470	21523705	ERa_G91
chr1	21523733	21523975	ERa_G92
chr1	21825849	21826170	ERa_G93
chr1	21833713	21833960	ERa_G94
chr1	21838020	21838591	ERa_G95
chr1	22156421	22156562	ERa_G96
chr1	22611664	22611902	ERa_G97
chr1	22612021	22612255	ERa_G98
chr1	22613450	22613610	ERa_G99
chr1	22671625	22672160	ERa_G100
chr1	23565656	23565884	ERa_G101
chr1	23567187	23567395	ERa_G102
chr1	23672535	23672715	ERa_G103
chr1	23784637	23784997	ERa_G104
chr1	24200385	24200630	ERa_G105
chr1	24217967	24218173	ERa_G106
chr1	25767282	25767482	ERa_G107
chr1	26263844	26264032	ERa_G108
chr1	26603666	26603836	ERa_G109
chr1	27147251	27147472	ERa_G110
chr1	27741166	27741318	ERa_G111
chr1	27800938	27801087	ERa_G112
chr1	28937309	28937472	ERa_G113
chr1	30548653	30548858	ERa_G114
chr1	30590898	30591121	ERa_G115
chr1	30591193	30591455	ERa_G116
chr1	30628258	30628437	ERa_G117
chr1	30707249	30707429	ERa_G118
chr1	31052532	31052747	ERa_G119
chr1	31061180	31061362	ERa_G120
chr1	31061969	31062225	ERa_G121
chr1	31069386	31069596	ERa_G122
chr1	31432055	31432232	ERa_G123
chr1	31504123	31504455	ERa_G124
chr1	31759309	31759456	ERa_G125
chr1	31907918	31908102	ERa_G126
chr1	31939260	31939437	ERa_G127
chr1	31939667	31939855	ERa_G128
chr1	31993554	31993817	ERa_G129
chr1	32068619	32068795	ERa_G130
chr1	32068959	32069193	ERa_G131
chr1	32081054	32081440	ERa_G132
chr1	32118463	32118636	ERa_G133
chr1	32478666	32478962	ERa_G134
chr1	32571010	32571342	ERa_G135
chr1	32652171	32652380	ERa_G136
chr1	32850544	32850725	ERa_G137
chr1	33246327	33246498	ERa_G138
chr1	35063907	35064123	ERa_G139
chr1	36442293	36442456	ERa_G140
chr1	37715818	37715965	ERa_G141
chr1	37722884	37723095	ERa_G142
chr1	37733726	37733869	ERa_G143
chr1	37961583	37961747	ERa_G144
chr1	38045972	38046155	ERa_G145
chr1	38361975	38362159	ERa_G146
chr1	39381045	39381423	ERa_G147
chr1	39417253	39417448	ERa_G148
chr1	40090800	40090967	ERa_G149
chr1	41137719	41138129	ERa_G150
chr1	41140218	41140471	ERa_G151
chr1	41157653	41157894	ERa_G152
chr1	41599443	41599648	ERa_G153
chr1	41653712	41653986	ERa_G154
chr1	41657915	41658060	ERa_G155
chr1	41661949	41662176	ERa_G156
chr1	41736735	41736944	ERa_G157
chr1	41738929	41739176	ERa_G158
chr1	41739319	41739445	ERa_G159
chr1	41752664	41752818	ERa_G160
chr1	42016673	42016989	ERa_G161
chr1	42027989	42028380	ERa_G162
chr1	42061622	42061759	ERa_G163
chr1	42097174	42097423	ERa_G164
chr1	42098374	42098786	ERa_G165
chr1	42100908	42101191	ERa_G166
chr1	42101323	42101549	ERa_G167
chr1	42104493	42104789	ERa_G168
chr1	42106464	42106763	ERa_G169
chr1	42390476	42390630	ERa_G170
chr1	42403808	42404137	ERa_G171
chr1	42404171	42404332	ERa_G172
chr1	43176056	43176435	ERa_G173
chr1	43230653	43230984	ERa_G174
chr1	43606624	43606781	ERa_G175
chr1	43788381	43788559	ERa_G176
chr1	44069181	44069358	ERa_G177
chr1	45053205	45053482	ERa_G178
chr1	45057790	45058076	ERa_G179
chr1	45298431	45298605	ERa_G180
chr1	45542991	45543139	ERa_G181
chr1	46995652	46995818	ERa_G182
chr1	46996063	46996226	ERa_G183
chr1	48010318	48010459	ERa_G184
chr1	51535760	51536038	ERa_G185
chr1	51545219	51545615	ERa_G186
chr1	51559716	51559962	ERa_G187
chr1	51562580	51562736	ERa_G188
chr1	51567563	51567864	ERa_G189
chr1	51568659	51568974	ERa_G190
chr1	51796781	51796935	ERa_G191
chr1	51797001	51797176	ERa_G192
chr1	51805951	51806156	ERa_G193
chr1	51817093	51817228	ERa_G194
chr1	52215542	52215706	ERa_G195
chr1	54254476	54254771	ERa_G196
chr1	54254865	54255108	ERa_G197
chr1	55303253	55303442	ERa_G198
chr1	56786210	56786437	ERa_G199
chr1	57026511	57026660	ERa_G200
chr1	57026712	57026966	ERa_G201
chr1	59043262	59043440	ERa_G202
chr1	59052168	59052346	ERa_G203
chr1	61734638	61734816	ERa_G204
chr1	61880729	61881130	ERa_G205
chr1	61980559	61980815	ERa_G206
chr1	65117299	65117662	ERa_G207
chr1	65136513	65136693	ERa_G208
chr1	65221405	65221844	ERa_G209
chr1	65282671	65283014	ERa_G210
chr1	65493082	65493308	ERa_G211
chr1	66690541	66690732	ERa_G212
chr1	67163603	67163762	ERa_G213
chr1	70956675	70956917	ERa_G214
chr1	71686968	71687165	ERa_G215
chr1	74640638	74640808	ERa_G216
chr1	74890812	74891136	ERa_G217
chr1	84872937	84873186	ERa_G218
chr1	84998161	84998247	ERa_G219
chr1	85536176	85536389	ERa_G220
chr1	85742597	85742851	ERa_G221
chr1	85845616	85845745	ERa_G222
chr1	90180995	90181195	ERa_G223
chr1	93837437	93837942	ERa_G224
chr1	93847529	93847732	ERa_G225
chr1	94017954	94018164	ERa_G226
chr1	94306443	94306608	ERa_G227
chr1	94339092	94339258	ERa_G228
chr1	94339406	94339573	ERa_G229
chr1	94356154	94356327	ERa_G230
chr1	94490574	94490749	ERa_G231
chr1	96297904	96298099	ERa_G232
chr1	96298800	96299052	ERa_G233
chr1	103071354	103071471	ERa_G234
chr1	107870364	107870550	ERa_G235
chr1	107987983	107988138	ERa_G236
chr1	108280787	108281090	ERa_G237
chr1	108543308	108543655	ERa_G238
chr1	108898239	108898498	ERa_G239
chr1	109036267	109036419	ERa_G240
chr1	109157492	109157686	ERa_G241
chr1	109172535	109172731	ERa_G242
chr1	109482048	109482475	ERa_G243
chr1	109482500	109482736	ERa_G244
chr1	109495288	109495659	ERa_G245
chr1	109496345	109496615	ERa_G246
chr1	109584025	109584254	ERa_G247
chr1	109584276	109584587	ERa_G248
chr1	109618660	109618827	ERa_G249
chr1	110061540	110061727	ERa_G250
chr1	110062709	110062817	ERa_G251
chr1	110069573	110070039	ERa_G252
chr1	110073011	110073250	ERa_G253
chr1	110294639	110294963	ERa_G254
chr1	110355815	110356019	ERa_G255
chr1	110461082	110461356	ERa_G256
chr1	110510228	110510397	ERa_G257
chr1	111090757	111090994	ERa_G258
chr1	111389434	111389612	ERa_G259
chr1	111456837	111456978	ERa_G260
chr1	111857637	111858108	ERa_G261
chr1	113732328	113732558	ERa_G262
chr1	113732882	113733163	ERa_G263
chr1	114320732	114321265	ERa_G264
chr1	114378158	114378500	ERa_G265
chr1	115799622	115800071	ERa_G266
chr1	115874667	115875041	ERa_G267
chr1	116009415	116010178	ERa_G268
chr1	116010232	116010541	ERa_G269
chr1	116057182	116057851	ERa_G270
chr1	116058276	116058578	ERa_G271
chr1	116058653	116058921	ERa_G272
chr1	116058969	116059343	ERa_G273
chr1	116155289	116155601	ERa_G274
chr1	116159862	116160208	ERa_G275
chr1	116533642	116534021	ERa_G276
chr1	116564186	116564491	ERa_G277
chr1	116586810	116587115	ERa_G278
chr1	116612239	116612859	ERa_G279
chr1	116633538	116633897	ERa_G280
chr1	116634263	116634965	ERa_G281
chr1	116656415	116656897	ERa_G282
chr1	116793725	116794118	ERa_G283
chr1	116798236	116798420	ERa_G284
chr1	116852556	116852906	ERa_G285
chr1	116853260	116853581	ERa_G286
chr1	116919725	116920151	ERa_G287
chr1	116963380	116963629	ERa_G288
chr1	116976980	116977164	ERa_G289
chr1	116987523	116987742	ERa_G290
chr1	116996996	116997199	ERa_G291
chr1	117010840	117011308	ERa_G292
chr1	117018969	117019180	ERa_G293
chr1	117203156	117203380	ERa_G294
chr1	117223932	117224217	ERa_G295
chr1	117256347	117256597	ERa_G296
chr1	117280683	117280849	ERa_G297
chr1	117357458	117357981	ERa_G298
chr1	117466579	117466851	ERa_G299
chr1	117525942	117526125	ERa_G300
chr1	117612932	117613409	ERa_G301
chr1	117914923	117915113	ERa_G302
chr1	117915398	117915650	ERa_G303
chr1	117934316	117934699	ERa_G304
chr1	117936541	117936783	ERa_G305
chr1	118191324	118191628	ERa_G306
chr1	118461176	118461441	ERa_G307
chr1	119815294	119815482	ERa_G308
chr1	120284692	120284827	ERa_G309
chr1	120363478	120363567	ERa_G310
chr1	142385556	142385721	ERa_G311
chr1	142730054	142730183	ERa_G312
chr1	143310247	143310393	ERa_G313
chr1	143603254	143603433	ERa_G314
chr1	143700542	143700870	ERa_G315
chr1	143704113	143705051	ERa_G316
chr1	143957664	143957777	ERa_G317
chr1	144380543	144380917	ERa_G318
chr1	144405979	144406190	ERa_G319
chr1	144434849	144435112	ERa_G320
chr1	144435114	144435366	ERa_G321
chr1	144437752	144438345	ERa_G322
chr1	144968631	144968772	ERa_G323
chr1	145047992	145048541	ERa_G324
chr1	145052658	145052794	ERa_G325
chr1	145052889	145053129	ERa_G326
chr1	145271057	145271229	ERa_G327
chr1	145476848	145477034	ERa_G328
chr1	145550859	145551283	ERa_G329
chr1	145607999	145608867	ERa_G330
chr1	145655348	145655679	ERa_G331
chr1	146193942	146194165	ERa_G332
chr1	146854968	146855133	ERa_G333
chr1	148245365	148245495	ERa_G334
chr1	148255968	148256375	ERa_G335
chr1	148803167	148803319	ERa_G336
chr1	149210360	149210711	ERa_G337
chr1	149210830	149211067	ERa_G338
chr1	149218328	149218641	ERa_G339
chr1	149220754	149221199	ERa_G340
chr1	149243274	149243412	ERa_G341
chr1	149245744	149245990	ERa_G342
chr1	149247131	149247436	ERa_G343
chr1	149787995	149788211	ERa_G344
chr1	149821070	149821451	ERa_G345
chr1	150076057	150076313	ERa_G346
chr1	150100129	150100364	ERa_G347
chr1	150162702	150162823	ERa_G348
chr1	150208084	150208386	ERa_G349
chr1	150232903	150233642	ERa_G350
chr1	150238039	150238298	ERa_G351
chr1	150427052	150427186	ERa_G352
chr1	150982237	150982478	ERa_G353
chr1	151848127	151848412	ERa_G354
chr1	152429763	152429882	ERa_G355
chr1	152568479	152568678	ERa_G356
chr1	153239754	153239958	ERa_G357
chr1	153244651	153244876	ERa_G358
chr1	153330187	153330393	ERa_G359
chr1	153363779	153363950	ERa_G360
chr1	153416380	153416614	ERa_G361
chr1	154449561	154449840	ERa_G362
chr1	154708492	154708705	ERa_G363
chr1	154725112	154725340	ERa_G364
chr1	154852966	154853196	ERa_G365
chr1	155067663	155067844	ERa_G366
chr1	155368695	155368922	ERa_G367
chr1	155391336	155391509	ERa_G368
chr1	158136884	158137146	ERa_G369
chr1	158137516	158137692	ERa_G370
chr1	160388601	160388901	ERa_G371
chr1	160395882	160396241	ERa_G372
chr1	160401989	160402236	ERa_G373
chr1	160402244	160402620	ERa_G374
chr1	160404745	160405083	ERa_G375
chr1	162984030	162984875	ERa_G376
chr1	163398742	163399206	ERa_G377
chr1	164839237	164839503	ERa_G378
chr1	166867555	166867794	ERa_G379
chr1	167142971	167143341	ERa_G380
chr1	167721418	167721576	ERa_G381
chr1	167721653	167721849	ERa_G382
chr1	167746523	167746688	ERa_G383
chr1	167765215	167765545	ERa_G384
chr1	168130027	168130251	ERa_G385
chr1	170720015	170720277	ERa_G386
chr1	170765816	170766210	ERa_G387
chr1	170982177	170982561	ERa_G388
chr1	172104122	172104381	ERa_G389
chr1	173201837	173202021	ERa_G390
chr1	173692690	173692854	ERa_G391
chr1	174927485	174927700	ERa_G392
chr1	174988521	174988633	ERa_G393
chr1	175537102	175537400	ERa_G394
chr1	175684632	175684795	ERa_G395
chr1	175807547	175807838	ERa_G396
chr1	175822597	175822711	ERa_G397
chr1	175856421	175856692	ERa_G398
chr1	176788093	176788261	ERa_G399
chr1	177400268	177400433	ERa_G400
chr1	178102404	178102578	ERa_G401
chr1	178390235	178390491	ERa_G402
chr1	178402741	178402979	ERa_G403
chr1	178403379	178404109	ERa_G404
chr1	178404491	178404668	ERa_G405
chr1	178464299	178464522	ERa_G406
chr1	178600771	178601063	ERa_G407
chr1	179355033	179355327	ERa_G408
chr1	179362718	179363063	ERa_G409
chr1	179370367	179370696	ERa_G410
chr1	180480245	180480468	ERa_G411
chr1	180869417	180869789	ERa_G412
chr1	180869830	180870064	ERa_G413
chr1	180882134	180882316	ERa_G414
chr1	181204609	181204807	ERa_G415
chr1	181259375	181259525	ERa_G416
chr1	181259569	181259963	ERa_G417
chr1	182392188	182392468	ERa_G418
chr1	182609000	182609203	ERa_G419
chr1	182620475	182620633	ERa_G420
chr1	182644376	182644694	ERa_G421
chr1	182663549	182663696	ERa_G422
chr1	182718789	182719061	ERa_G423
chr1	182783529	182783708	ERa_G424
chr1	182803658	182803786	ERa_G425
chr1	182868513	182868883	ERa_G426
chr1	182920126	182920329	ERa_G427
chr1	183074464	183074703	ERa_G428
chr1	183141047	183141232	ERa_G429
chr1	183881986	183882211	ERa_G430
chr1	184388504	184388812	ERa_G431
chr1	185644260	185644404	ERa_G432
chr1	186608649	186608933	ERa_G433
chr1	186668259	186668519	ERa_G434
chr1	189388839	189389098	ERa_G435
chr1	193189544	193189707	ERa_G436
chr1	194689036	194689205	ERa_G437
chr1	195721576	195721938	ERa_G438
chr1	196700891	196701134	ERa_G439
chr1	196885444	196885607	ERa_G440
chr1	196891379	196891598	ERa_G441
chr1	197095019	197095130	ERa_G442
chr1	198252508	198252964	ERa_G443
chr1	198573041	198573254	ERa_G444
chr1	199511071	199511307	ERa_G445
chr1	199522256	199522624	ERa_G446
chr1	199545118	199545402	ERa_G447
chr1	199588806	199589156	ERa_G448
chr1	199589168	199589411	ERa_G449
chr1	199616207	199616358	ERa_G450
chr1	199616881	199617139	ERa_G451
chr1	199617163	199617503	ERa_G452
chr1	199671591	199671755	ERa_G453
chr1	199950501	199950678	ERa_G454
chr1	200253431	200253729	ERa_G455
chr1	200254168	200254813	ERa_G456
chr1	200258868	200259231	ERa_G457
chr1	200270350	200270667	ERa_G458
chr1	200270669	200270832	ERa_G459
chr1	200281854	200282311	ERa_G460
chr1	200282710	200283225	ERa_G461
chr1	200292586	200292894	ERa_G462
chr1	200292898	200293174	ERa_G463
chr1	200293964	200294272	ERa_G464
chr1	200294501	200294761	ERa_G465
chr1	200322664	200322903	ERa_G466
chr1	200341213	200341491	ERa_G467
chr1	200342091	200342438	ERa_G468
chr1	200343013	200343223	ERa_G469
chr1	200343621	200343777	ERa_G470
chr1	200344032	200344277	ERa_G471
chr1	200348553	200348965	ERa_G472
chr1	200368163	200368617	ERa_G473
chr1	200437896	200438140	ERa_G474
chr1	200767926	200768200	ERa_G475
chr1	201200376	201200584	ERa_G476
chr1	201324805	201325608	ERa_G477
chr1	201337651	201337855	ERa_G478
chr1	201367590	201367746	ERa_G479
chr1	201405092	201405369	ERa_G480
chr1	201446860	201447086	ERa_G481
chr1	201910075	201910285	ERa_G482
chr1	202167764	202168181	ERa_G483
chr1	202232080	202232195	ERa_G484
chr1	202339708	202340344	ERa_G485
chr1	202381170	202381457	ERa_G486
chr1	202416378	202416603	ERa_G487
chr1	202512184	202512362	ERa_G488
chr1	202522627	202522905	ERa_G489
chr1	202616057	202616612	ERa_G490
chr1	202652941	202653103	ERa_G491
chr1	202678971	202679402	ERa_G492
chr1	202729674	202729946	ERa_G493
chr1	202798331	202798560	ERa_G494
chr1	202801437	202801657	ERa_G495
chr1	202808828	202809548	ERa_G496
chr1	202811668	202812071	ERa_G497
chr1	202812274	202812422	ERa_G498
chr1	202999404	202999711	ERa_G499
chr1	203772075	203772359	ERa_G500
chr1	203888702	203888878	ERa_G501
chr1	204928964	204929109	ERa_G502
chr1	204934649	204934901	ERa_G503
chr1	204970837	204971017	ERa_G504
chr1	205143629	205144115	ERa_G505
chr1	205481494	205481751	ERa_G506
chr1	205556192	205556388	ERa_G507
chr1	208606930	208607136	ERa_G508
chr1	209498897	209499118	ERa_G509
chr1	209883434	209883637	ERa_G510
chr1	209975756	209975993	ERa_G511
chr1	210318072	210318257	ERa_G512
chr1	212678109	212678272	ERa_G513
chr1	213721988	213722550	ERa_G514
chr1	213770452	213770617	ERa_G515
chr1	213780159	213780531	ERa_G516
chr1	213823344	213823625	ERa_G517
chr1	214271407	214271569	ERa_G518
chr1	215612103	215612291	ERa_G519
chr1	216607062	216607281	ERa_G520
chr1	216720759	216721029	ERa_G521
chr1	216886335	216886524	ERa_G522
chr1	217771173	217771495	ERa_G523
chr1	217981958	217982200	ERa_G524
chr1	219207287	219207511	ERa_G525
chr1	219909620	219909793	ERa_G526
chr1	221452633	221452776	ERa_G527
chr1	221684535	221684683	ERa_G528
chr1	221909603	221909777	ERa_G529
chr1	221966642	221967101	ERa_G530
chr1	222397659	222397785	ERa_G531
chr1	222458141	222458315	ERa_G532
chr1	222459310	222459488	ERa_G533
chr1	222514299	222514561	ERa_G534
chr1	222737037	222737256	ERa_G535
chr1	224026800	224026956	ERa_G536
chr1	224129851	224130069	ERa_G537
chr1	224952307	224952713	ERa_G538
chr1	224965751	224965919	ERa_G539
chr1	224992322	224992500	ERa_G540
chr1	225069630	225069843	ERa_G541
chr1	226018222	226018664	ERa_G542
chr1	226020541	226020831	ERa_G543
chr1	226147722	226147882	ERa_G544
chr1	226148324	226148698	ERa_G545
chr1	226189129	226189287	ERa_G546
chr1	226837916	226838019	ERa_G547
chr1	227033668	227033844	ERa_G548
chr1	227063306	227063554	ERa_G549
chr1	227063597	227063778	ERa_G550
chr1	227205865	227206302	ERa_G551
chr1	227296049	227296194	ERa_G552
chr1	227350441	227350795	ERa_G553
chr1	227364699	227364845	ERa_G554
chr1	227367153	227367289	ERa_G555
chr1	227367784	227367919	ERa_G556
chr1	227401805	227401941	ERa_G557
chr1	227423576	227424071	ERa_G558
chr1	227425827	227426190	ERa_G559
chr1	228095228	228095403	ERa_G560
chr1	228286732	228286900	ERa_G561
chr1	228286985	228287223	ERa_G562
chr1	228702918	228703075	ERa_G563
chr1	228950551	228950695	ERa_G564
chr1	228962785	228962963	ERa_G565
chr1	230185038	230185228	ERa_G566
chr1	230189325	230189493	ERa_G567
chr1	230366035	230366283	ERa_G568
chr1	230395435	230395598	ERa_G569
chr1	230757630	230757798	ERa_G570
chr1	230802857	230803118	ERa_G571
chr1	231284010	231284257	ERa_G572
chr1	231817689	231817874	ERa_G573
chr1	231838521	231838779	ERa_G574
chr1	231907380	231907563	ERa_G575
chr1	231907634	231907871	ERa_G576
chr1	231917387	231917675	ERa_G577
chr1	232175162	232175470	ERa_G578
chr1	232767107	232767266	ERa_G579
chr1	232810494	232810694	ERa_G580
chr1	232841412	232841635	ERa_G581
chr1	232886642	232886810	ERa_G582
chr1	233077940	233078166	ERa_G583
chr1	233078531	233079206	ERa_G584
chr1	233165639	233165900	ERa_G585
chr1	233177366	233177522	ERa_G586
chr1	233599732	233599973	ERa_G587
chr1	238665874	238666167	ERa_G588
chr1	238705896	238706108	ERa_G589
chr1	238917864	238918049	ERa_G590
chr1	239495562	239495730	ERa_G591
chr1	239592312	239592460	ERa_G592
chr1	239937006	239937151	ERa_G593
chr1	240047218	240047408	ERa_G594
chr1	244647409	244647634	ERa_G595
chr1	244812674	244813031	ERa_G596
chr10	124392	124558	ERa_G597
chr10	126110	126349	ERa_G598
chr10	148166	148355	ERa_G599
chr10	148573	148736	ERa_G600
chr10	162480	162656	ERa_G601
chr10	162936	163150	ERa_G602
chr10	569250	569376	ERa_G603
chr10	1006386	1006638	ERa_G604
chr10	1006809	1007025	ERa_G605
chr10	1084994	1085138	ERa_G606
chr10	1666507	1666687	ERa_G607
chr10	3617316	3617468	ERa_G608
chr10	4101198	4101454	ERa_G609
chr10	4160326	4160504	ERa_G610
chr10	4206339	4206611	ERa_G611
chr10	4312006	4312200	ERa_G612
chr10	5032736	5032881	ERa_G613
chr10	5041468	5041671	ERa_G614
chr10	5520217	5520655	ERa_G615
chr10	5520731	5520959	ERa_G616
chr10	5525822	5526114	ERa_G617
chr10	5528521	5528853	ERa_G618
chr10	5535534	5535843	ERa_G619
chr10	5576675	5576842	ERa_G620
chr10	5578062	5578314	ERa_G621
chr10	5578941	5579074	ERa_G622
chr10	5580064	5580530	ERa_G623
chr10	5583606	5583852	ERa_G624
chr10	5585858	5586083	ERa_G625
chr10	5611725	5611921	ERa_G626
chr10	5704982	5705150	ERa_G627
chr10	5741954	5742189	ERa_G628
chr10	5742214	5742580	ERa_G629
chr10	5767298	5767492	ERa_G630
chr10	6378795	6378902	ERa_G631
chr10	6379512	6380279	ERa_G632
chr10	6380309	6380497	ERa_G633
chr10	6383537	6383743	ERa_G634
chr10	6386084	6386329	ERa_G635
chr10	6481382	6481609	ERa_G636
chr10	6483541	6483694	ERa_G637
chr10	7315608	7316045	ERa_G638
chr10	8027928	8028124	ERa_G639
chr10	8166901	8167136	ERa_G640
chr10	8808033	8808329	ERa_G641
chr10	8956020	8956207	ERa_G642
chr10	9120123	9120388	ERa_G643
chr10	9268782	9268957	ERa_G644
chr10	9269034	9269205	ERa_G645
chr10	9270308	9270564	ERa_G646
chr10	9270610	9270952	ERa_G647
chr10	11652852	11653044	ERa_G648
chr10	11797970	11798159	ERa_G649
chr10	11913512	11913922	ERa_G650
chr10	11957999	11958208	ERa_G651
chr10	12963895	12964103	ERa_G652
chr10	13790847	13791028	ERa_G653
chr10	14378362	14378594	ERa_G654
chr10	14489593	14489911	ERa_G655
chr10	14654178	14654310	ERa_G656
chr10	14769201	14769370	ERa_G657
chr10	15282865	15282996	ERa_G658
chr10	17469841	17470102	ERa_G659
chr10	17470211	17470423	ERa_G660
chr10	17527540	17528032	ERa_G661
chr10	18411925	18412102	ERa_G662
chr10	19561416	19561592	ERa_G663
chr10	21959448	21959650	ERa_G664
chr10	22143885	22144039	ERa_G665
chr10	22199770	22200045	ERa_G666
chr10	22331941	22332165	ERa_G667
chr10	22912611	22913054	ERa_G668
chr10	22961929	22962290	ERa_G669
chr10	22962479	22962646	ERa_G670
chr10	23001724	23001901	ERa_G671
chr10	23010666	23010897	ERa_G672
chr10	23012216	23012672	ERa_G673
chr10	23055918	23056110	ERa_G674
chr10	23410387	23410688	ERa_G675
chr10	24536760	24537009	ERa_G676
chr10	25713629	25713832	ERa_G677
chr10	27569394	27569572	ERa_G678
chr10	28824979	28825246	ERa_G679
chr10	28825572	28825804	ERa_G680
chr10	28825845	28825959	ERa_G681
chr10	29011071	29011520	ERa_G682
chr10	29213061	29213237	ERa_G683
chr10	29254314	29254703	ERa_G684
chr10	29434078	29434259	ERa_G685
chr10	29436900	29437255	ERa_G686
chr10	29453811	29454302	ERa_G687
chr10	29470818	29470985	ERa_G688
chr10	29478885	29479199	ERa_G689
chr10	29492881	29493108	ERa_G690
chr10	29632362	29632517	ERa_G691
chr10	29959280	29959600	ERa_G692
chr10	30137722	30137876	ERa_G693
chr10	30141041	30141424	ERa_G694
chr10	30141435	30141702	ERa_G695
chr10	30286803	30286997	ERa_G696
chr10	30694145	30694293	ERa_G697
chr10	30694311	30694426	ERa_G698
chr10	30762634	30762799	ERa_G699
chr10	30763071	30763196	ERa_G700
chr10	30851727	30851955	ERa_G701
chr10	30865512	30865898	ERa_G702
chr10	31011342	31011492	ERa_G703
chr10	32271949	32272097	ERa_G704
chr10	32435013	32435138	ERa_G705
chr10	32980526	32980688	ERa_G706
chr10	32980692	32980858	ERa_G707
chr10	33593236	33593538	ERa_G708
chr10	33593627	33593765	ERa_G709
chr10	33664896	33665153	ERa_G710
chr10	33681797	33682005	ERa_G711
chr10	34128643	34128854	ERa_G712
chr10	34130884	34131041	ERa_G713
chr10	34545512	34545632	ERa_G714
chr10	34756439	34756639	ERa_G715
chr10	35121514	35121701	ERa_G716
chr10	35723384	35723577	ERa_G717
chr10	35723646	35723787	ERa_G718
chr10	42841811	42842256	ERa_G719
chr10	42897573	42897911	ERa_G720
chr10	42901853	42902094	ERa_G721
chr10	42926221	42926593	ERa_G722
chr10	43013972	43014176	ERa_G723
chr10	43988964	43989292	ERa_G724
chr10	44052258	44052676	ERa_G725
chr10	44074583	44074865	ERa_G726
chr10	44308232	44308422	ERa_G727
chr10	44576784	44576952	ERa_G728
chr10	46410715	46410951	ERa_G729
chr10	49165982	49166304	ERa_G730
chr10	49169335	49169513	ERa_G731
chr10	49623987	49624116	ERa_G732
chr10	50297169	50297342	ERa_G733
chr10	50390170	50390349	ERa_G734
chr10	50477108	50477389	ERa_G735
chr10	50762009	50762131	ERa_G736
chr10	51201036	51201185	ERa_G737
chr10	51217424	51217712	ERa_G738
chr10	51231974	51232173	ERa_G739
chr10	51903713	51903933	ERa_G740
chr10	51931349	51931577	ERa_G741
chr10	51931792	51931973	ERa_G742
chr10	54459522	54459709	ERa_G743
chr10	59730659	59730784	ERa_G744
chr10	59842418	59842787	ERa_G745
chr10	60752970	60753247	ERa_G746
chr10	60780113	60780450	ERa_G747
chr10	61265239	61265564	ERa_G748
chr10	61277790	61277970	ERa_G749
chr10	61461356	61461752	ERa_G750
chr10	62505481	62505709	ERa_G751
chr10	62701287	62701534	ERa_G752
chr10	63347960	63348203	ERa_G753
chr10	63478711	63478973	ERa_G754
chr10	63506639	63506835	ERa_G755
chr10	63811367	63811612	ERa_G756
chr10	63811772	63811913	ERa_G757
chr10	65060397	65060713	ERa_G758
chr10	65060790	65061052	ERa_G759
chr10	65141946	65142339	ERa_G760
chr10	68056086	68056343	ERa_G761
chr10	69194242	69194359	ERa_G762
chr10	69249629	69249802	ERa_G763
chr10	69517197	69517340	ERa_G764
chr10	69638345	69638531	ERa_G765
chr10	70418712	70418960	ERa_G766
chr10	70643549	70643754	ERa_G767
chr10	70745085	70745273	ERa_G768
chr10	70746034	70746196	ERa_G769
chr10	70748449	70748588	ERa_G770
chr10	70749231	70749366	ERa_G771
chr10	70762678	70763021	ERa_G772
chr10	70763179	70763439	ERa_G773
chr10	70790486	70790761	ERa_G774
chr10	70869153	70869427	ERa_G775
chr10	70888620	70888845	ERa_G776
chr10	71003371	71003504	ERa_G777
chr10	71603845	71603989	ERa_G778
chr10	72303835	72304133	ERa_G779
chr10	72768519	72768757	ERa_G780
chr10	72769641	72770179	ERa_G781
chr10	72942565	72943266	ERa_G782
chr10	73033034	73033328	ERa_G783
chr10	73298042	73298243	ERa_G784
chr10	73702430	73702651	ERa_G785
chr10	73761423	73761598	ERa_G786
chr10	74547796	74548069	ERa_G787
chr10	75249295	75249525	ERa_G788
chr10	75306174	75306476	ERa_G789
chr10	76085636	76085773	ERa_G790
chr10	76173114	76173388	ERa_G791
chr10	76251451	76251747	ERa_G792
chr10	76251803	76251952	ERa_G793
chr10	76251977	76252343	ERa_G794
chr10	76256597	76256768	ERa_G795
chr10	76662852	76663083	ERa_G796
chr10	76665534	76665758	ERa_G797
chr10	76675163	76675496	ERa_G798
chr10	76692477	76692818	ERa_G799
chr10	78403670	78403971	ERa_G800
chr10	78663225	78663390	ERa_G801
chr10	78663394	78663729	ERa_G802
chr10	78717583	78717817	ERa_G803
chr10	78822636	78823036	ERa_G804
chr10	78839853	78840273	ERa_G805
chr10	78845161	78845312	ERa_G806
chr10	78846128	78846446	ERa_G807
chr10	78846588	78846868	ERa_G808
chr10	78847275	78847446	ERa_G809
chr10	78860794	78861175	ERa_G810
chr10	78891534	78891648	ERa_G811
chr10	78909960	78910203	ERa_G812
chr10	78915718	78915948	ERa_G813
chr10	79012412	79012666	ERa_G814
chr10	79012781	79012931	ERa_G815
chr10	79036707	79036923	ERa_G816
chr10	79286906	79287210	ERa_G817
chr10	79287232	79287506	ERa_G818
chr10	79295340	79295567	ERa_G819
chr10	79295790	79295945	ERa_G820
chr10	79302074	79302281	ERa_G821
chr10	79317386	79317553	ERa_G822
chr10	79319209	79319498	ERa_G823
chr10	79731915	79732060	ERa_G824
chr10	79733114	79733435	ERa_G825
chr10	80407600	80407868	ERa_G826
chr10	80523721	80523912	ERa_G827
chr10	80558293	80558627	ERa_G828
chr10	80587145	80587273	ERa_G829
chr10	80587365	80587597	ERa_G830
chr10	80588324	80588542	ERa_G831
chr10	80592547	80592848	ERa_G832
chr10	80669373	80669617	ERa_G833
chr10	80669842	80670204	ERa_G834
chr10	80681455	80681731	ERa_G835
chr10	80684277	80684493	ERa_G836
chr10	80693934	80694123	ERa_G837
chr10	80694947	80695203	ERa_G838
chr10	80771996	80772144	ERa_G839
chr10	80788538	80788780	ERa_G840
chr10	81684029	81684178	ERa_G841
chr10	81859911	81860261	ERa_G842
chr10	82030910	82031179	ERa_G843
chr10	82040771	82040944	ERa_G844
chr10	82161152	82161391	ERa_G845
chr10	82179364	82179581	ERa_G846
chr10	82186221	82186433	ERa_G847
chr10	82221410	82221613	ERa_G848
chr10	82244922	82245064	ERa_G849
chr10	82248990	82249213	ERa_G850
chr10	82716434	82716659	ERa_G851
chr10	83648079	83648465	ERa_G852
chr10	84727320	84727577	ERa_G853
chr10	85441659	85441834	ERa_G854
chr10	85441849	85442108	ERa_G855
chr10	86104320	86104655	ERa_G856
chr10	88152986	88153270	ERa_G857
chr10	88397607	88397822	ERa_G858
chr10	88465507	88465788	ERa_G859
chr10	88717974	88718519	ERa_G860
chr10	88758184	88758376	ERa_G861
chr10	88845114	88845276	ERa_G862
chr10	89339325	89339546	ERa_G863
chr10	89385346	89385582	ERa_G864
chr10	89567737	89567916	ERa_G865
chr10	91123147	91123323	ERa_G866
chr10	91671160	91671424	ERa_G867
chr10	91672053	91672310	ERa_G868
chr10	92069403	92069526	ERa_G869
chr10	92462892	92463032	ERa_G870
chr10	93306643	93306881	ERa_G871
chr10	93872845	93873025	ERa_G872
chr10	94821595	94821767	ERa_G873
chr10	95184829	95185322	ERa_G874
chr10	95215565	95215753	ERa_G875
chr10	95215898	95216227	ERa_G876
chr10	95220869	95221041	ERa_G877
chr10	96882782	96882989	ERa_G878
chr10	97023124	97023597	ERa_G879
chr10	97351076	97351204	ERa_G880
chr10	99087112	99087313	ERa_G881
chr10	99321451	99321750	ERa_G882
chr10	101755863	101756090	ERa_G883
chr10	101756148	101756292	ERa_G884
chr10	102633078	102633349	ERa_G885
chr10	103381661	103381838	ERa_G886
chr10	104460503	104460757	ERa_G887
chr10	104519242	104519397	ERa_G888
chr10	104918228	104918428	ERa_G889
chr10	105639897	105640151	ERa_G890
chr10	105681124	105681688	ERa_G891
chr10	109296807	109296951	ERa_G892
chr10	112108237	112108390	ERa_G893
chr10	112206504	112206825	ERa_G894
chr10	112206875	112207059	ERa_G895
chr10	112572487	112572639	ERa_G896
chr10	112668293	112668490	ERa_G897
chr10	114505509	114505732	ERa_G898
chr10	114529091	114529373	ERa_G899
chr10	114554247	114554523	ERa_G900
chr10	115428411	115428855	ERa_G901
chr10	115671711	115672037	ERa_G902
chr10	115677048	115677499	ERa_G903
chr10	115708376	115708626	ERa_G904
chr10	115732497	115732739	ERa_G905
chr10	115989042	115989234	ERa_G906
chr10	116099242	116099407	ERa_G907
chr10	116099493	116099817	ERa_G908
chr10	116257166	116257441	ERa_G909
chr10	117414257	117414465	ERa_G910
chr10	117747784	117747961	ERa_G911
chr10	117892916	117893189	ERa_G912
chr10	119014251	119014410	ERa_G913
chr10	120502549	120502712	ERa_G914
chr10	121292250	121292484	ERa_G915
chr10	121417584	121417829	ERa_G916
chr10	121535708	121535888	ERa_G917
chr10	123259135	123259399	ERa_G918
chr10	123259665	123260216	ERa_G919
chr10	123261504	123261702	ERa_G920
chr10	123303293	123303542	ERa_G921
chr10	123329359	123329613	ERa_G922
chr10	123330503	123330742	ERa_G923
chr10	123792371	123792628	ERa_G924
chr10	124977406	124977622	ERa_G925
chr10	125471488	125471708	ERa_G926
chr10	125500805	125501067	ERa_G927
chr10	125804697	125804855	ERa_G928
chr10	125806323	125806525	ERa_G929
chr10	125842930	125843292	ERa_G930
chr10	125853615	125853777	ERa_G931
chr10	125853804	125853947	ERa_G932
chr10	126018734	126018919	ERa_G933
chr10	126344231	126344393	ERa_G934
chr10	126356531	126356750	ERa_G935
chr10	126357056	126357248	ERa_G936
chr10	126802485	126802708	ERa_G937
chr10	126807982	126808375	ERa_G938
chr10	126840936	126841188	ERa_G939
chr10	127303392	127303696	ERa_G940
chr10	127312867	127313051	ERa_G941
chr10	127736835	127737000	ERa_G942
chr10	127741080	127741265	ERa_G943
chr10	127745054	127745328	ERa_G944
chr10	128344651	128344837	ERa_G945
chr10	128596904	128597435	ERa_G946
chr10	129596944	129597223	ERa_G947
chr10	129633741	129634045	ERa_G948
chr10	129697818	129697985	ERa_G949
chr10	133828191	133828374	ERa_G950
chr10	133929295	133929528	ERa_G951
chr10	134156992	134157263	ERa_G952
chr10	134235652	134235917	ERa_G953
chr10	134648820	134648933	ERa_G954
chr10	134941543	134941723	ERa_G955
chr10	134942133	134942336	ERa_G956
chr10	134942337	134942577	ERa_G957
chr11	529995	530185	ERa_G958
chr11	1200604	1200841	ERa_G959
chr11	1334096	1334288	ERa_G960
chr11	1683610	1683815	ERa_G961
chr11	1750388	1750647	ERa_G962
chr11	1774264	1774728	ERa_G963
chr11	1805144	1805339	ERa_G964
chr11	1808016	1808179	ERa_G965
chr11	1808654	1808899	ERa_G966
chr11	2143094	2143268	ERa_G967
chr11	2146722	2146889	ERa_G968
chr11	2146910	2147188	ERa_G969
chr11	2147306	2147546	ERa_G970
chr11	2171116	2171359	ERa_G971
chr11	2370629	2370796	ERa_G972
chr11	2461320	2461663	ERa_G973
chr11	3400485	3400663	ERa_G974
chr11	7517246	7517474	ERa_G975
chr11	7575515	7575728	ERa_G976
chr11	8314682	8314774	ERa_G977
chr11	8666939	8667137	ERa_G978
chr11	9067807	9067981	ERa_G979
chr11	9069997	9070193	ERa_G980
chr11	10030249	10030416	ERa_G981
chr11	11432922	11433140	ERa_G982
chr11	12211539	12211708	ERa_G983
chr11	12223884	12224043	ERa_G984
chr11	12226616	12226990	ERa_G985
chr11	12227920	12228161	ERa_G986
chr11	12706484	12706791	ERa_G987
chr11	12780697	12780972	ERa_G988
chr11	12807429	12807606	ERa_G989
chr11	13851463	13851601	ERa_G990
chr11	14231001	14231121	ERa_G991
chr11	15472161	15472409	ERa_G992
chr11	15593601	15593886	ERa_G993
chr11	16934838	16935133	ERa_G994
chr11	16960689	16960897	ERa_G995
chr11	16964603	16965000	ERa_G996
chr11	16965342	16965583	ERa_G997
chr11	16967568	16967838	ERa_G998
chr11	17217484	17217641	ERa_G999
chr11	17383884	17384137	ERa_G1000
chr11	17748211	17748478	ERa_G1001
chr11	17791730	17791873	ERa_G1002
chr11	19398091	19398283	ERa_G1003
chr11	19972975	19973516	ERa_G1004
chr11	20009780	20010434	ERa_G1005
chr11	20013834	20014166	ERa_G1006
chr11	20014591	20014826	ERa_G1007
chr11	20020291	20020460	ERa_G1008
chr11	21928286	21928409	ERa_G1009
chr11	24079072	24079239	ERa_G1010
chr11	30499844	30500092	ERa_G1011
chr11	30846770	30847086	ERa_G1012
chr11	34103395	34103718	ERa_G1013
chr11	34253010	34253214	ERa_G1014
chr11	34310614	34310824	ERa_G1015
chr11	34611805	34612025	ERa_G1016
chr11	34643205	34643480	ERa_G1017
chr11	34646511	34646681	ERa_G1018
chr11	35076211	35076347	ERa_G1019
chr11	35273926	35274260	ERa_G1020
chr11	35344076	35344257	ERa_G1021
chr11	35368105	35368294	ERa_G1022
chr11	35369067	35369245	ERa_G1023
chr11	35990694	35990857	ERa_G1024
chr11	36426195	36426435	ERa_G1025
chr11	37363312	37363459	ERa_G1026
chr11	38439147	38439340	ERa_G1027
chr11	41259142	41259253	ERa_G1028
chr11	44278979	44279141	ERa_G1029
chr11	44562941	44563185	ERa_G1030
chr11	44567609	44567852	ERa_G1031
chr11	44927690	44927830	ERa_G1032
chr11	46341717	46342084	ERa_G1033
chr11	46516028	46516193	ERa_G1034
chr11	46679066	46679214	ERa_G1035
chr11	46963225	46963428	ERa_G1036
chr11	47247919	47248081	ERa_G1037
chr11	47283901	47284380	ERa_G1038
chr11	48020069	48020336	ERa_G1039
chr11	48030437	48030711	ERa_G1040
chr11	48068830	48069073	ERa_G1041
chr11	54750626	54750693	ERa_G1042
chr11	60467243	60467499	ERa_G1043
chr11	61150884	61151044	ERa_G1044
chr11	61221068	61221378	ERa_G1045
chr11	61537060	61537323	ERa_G1046
chr11	62032411	62032528	ERa_G1047
chr11	62750520	62750875	ERa_G1048
chr11	63082717	63083099	ERa_G1049
chr11	63144161	63144401	ERa_G1050
chr11	63146427	63146833	ERa_G1051
chr11	63396272	63396503	ERa_G1052
chr11	63690503	63690685	ERa_G1053
chr11	63761761	63761914	ERa_G1054
chr11	63809756	63809927	ERa_G1055
chr11	64367572	64367808	ERa_G1056
chr11	64372995	64373149	ERa_G1057
chr11	64400937	64401195	ERa_G1058
chr11	64648941	64649105	ERa_G1059
chr11	64942367	64942613	ERa_G1060
chr11	64942665	64943006	ERa_G1061
chr11	64945007	64945224	ERa_G1062
chr11	64946213	64946493	ERa_G1063
chr11	65011694	65011849	ERa_G1064
chr11	65305469	65305750	ERa_G1065
chr11	65310603	65310726	ERa_G1066
chr11	65310761	65311007	ERa_G1067
chr11	65341971	65342169	ERa_G1068
chr11	65536784	65537123	ERa_G1069
chr11	65537623	65537793	ERa_G1070
chr11	65648646	65649001	ERa_G1071
chr11	65657413	65657636	ERa_G1072
chr11	65661529	65661769	ERa_G1073
chr11	65720049	65720274	ERa_G1074
chr11	66004122	66004311	ERa_G1075
chr11	66004649	66004872	ERa_G1076
chr11	66233888	66234110	ERa_G1077
chr11	66273185	66273367	ERa_G1078
chr11	66312107	66312274	ERa_G1079
chr11	66521028	66521483	ERa_G1080
chr11	66546439	66546919	ERa_G1081
chr11	66551712	66552304	ERa_G1082
chr11	66579257	66579629	ERa_G1083
chr11	66586372	66586524	ERa_G1084
chr11	66772550	66772988	ERa_G1085
chr11	66785310	66785602	ERa_G1086
chr11	66827528	66827807	ERa_G1087
chr11	66877739	66877903	ERa_G1088
chr11	66903631	66903910	ERa_G1089
chr11	67562283	67562625	ERa_G1090
chr11	67630834	67630997	ERa_G1091
chr11	67671052	67671306	ERa_G1092
chr11	67795916	67796165	ERa_G1093
chr11	67865437	67865673	ERa_G1094
chr11	67868085	67868391	ERa_G1095
chr11	68300273	68300447	ERa_G1096
chr11	68343579	68343985	ERa_G1097
chr11	68349892	68350061	ERa_G1098
chr11	68367968	68368199	ERa_G1099
chr11	68497320	68497596	ERa_G1100
chr11	68639094	68639298	ERa_G1101
chr11	68639579	68639875	ERa_G1102
chr11	68646812	68647393	ERa_G1103
chr11	68656122	68656370	ERa_G1104
chr11	68825720	68826419	ERa_G1105
chr11	68961027	68961424	ERa_G1106
chr11	69003876	69004176	ERa_G1107
chr11	69018169	69018444	ERa_G1108
chr11	69034776	69034910	ERa_G1109
chr11	69039246	69039561	ERa_G1110
chr11	69048631	69048925	ERa_G1111
chr11	69078949	69079089	ERa_G1112
chr11	69163182	69163362	ERa_G1113
chr11	69167758	69167928	ERa_G1114
chr11	69177909	69178134	ERa_G1115
chr11	69178354	69178685	ERa_G1116
chr11	69178753	69179243	ERa_G1117
chr11	69414882	69415691	ERa_G1118
chr11	69416618	69416865	ERa_G1119
chr11	69430057	69430298	ERa_G1120
chr11	69629929	69630117	ERa_G1121
chr11	69630167	69630435	ERa_G1122
chr11	69640244	69640657	ERa_G1123
chr11	69757241	69757652	ERa_G1124
chr11	69771550	69771847	ERa_G1125
chr11	70020847	70021066	ERa_G1126
chr11	70091495	70091723	ERa_G1127
chr11	70199981	70200159	ERa_G1128
chr11	70640454	70640753	ERa_G1129
chr11	70641381	70641628	ERa_G1130
chr11	70642481	70642686	ERa_G1131
chr11	70687969	70688237	ERa_G1132
chr11	70836916	70837151	ERa_G1133
chr11	70837667	70837818	ERa_G1134
chr11	70869941	70870556	ERa_G1135
chr11	70957137	70957384	ERa_G1136
chr11	71153934	71154078	ERa_G1137
chr11	71428485	71428875	ERa_G1138
chr11	71430224	71430633	ERa_G1139
chr11	71786935	71787106	ERa_G1140
chr11	72166578	72166906	ERa_G1141
chr11	72166915	72167124	ERa_G1142
chr11	72174218	72174456	ERa_G1143
chr11	72174996	72175487	ERa_G1144
chr11	72374340	72374490	ERa_G1145
chr11	72581048	72581406	ERa_G1146
chr11	72582456	72582977	ERa_G1147
chr11	72583264	72583769	ERa_G1148
chr11	72584296	72584554	ERa_G1149
chr11	72589026	72589364	ERa_G1150
chr11	72606747	72606932	ERa_G1151
chr11	72616420	72617128	ERa_G1152
chr11	73168222	73168453	ERa_G1153
chr11	73169614	73169778	ERa_G1154
chr11	73457796	73458253	ERa_G1155
chr11	73527349	73527537	ERa_G1156
chr11	73641827	73641979	ERa_G1157
chr11	73806203	73806489	ERa_G1158
chr11	74424685	74424973	ERa_G1159
chr11	74544844	74545063	ERa_G1160
chr11	74677786	74677966	ERa_G1161
chr11	74722426	74722711	ERa_G1162
chr11	74731454	74732101	ERa_G1163
chr11	74738133	74738434	ERa_G1164
chr11	74739791	74740066	ERa_G1165
chr11	74755515	74755923	ERa_G1166
chr11	74761173	74761455	ERa_G1167
chr11	74765032	74765264	ERa_G1168
chr11	74810165	74810440	ERa_G1169
chr11	74810995	74811769	ERa_G1170
chr11	74888213	74888385	ERa_G1171
chr11	75180713	75181050	ERa_G1172
chr11	75201967	75202132	ERa_G1173
chr11	76138979	76139146	ERa_G1174
chr11	76161262	76161693	ERa_G1175
chr11	76173148	76173474	ERa_G1176
chr11	76177363	76177586	ERa_G1177
chr11	76427265	76427405	ERa_G1178
chr11	76580740	76580964	ERa_G1179
chr11	77539456	77539661	ERa_G1180
chr11	77544992	77545405	ERa_G1181
chr11	77648842	77649161	ERa_G1182
chr11	78448470	78448915	ERa_G1183
chr11	79328886	79329153	ERa_G1184
chr11	79741599	79741759	ERa_G1185
chr11	79824973	79825229	ERa_G1186
chr11	80109044	80109277	ERa_G1187
chr11	81222413	81222594	ERa_G1188
chr11	82180497	82180602	ERa_G1189
chr11	82393051	82393249	ERa_G1190
chr11	82435789	82435984	ERa_G1191
chr11	84076205	84076426	ERa_G1192
chr11	84475652	84475802	ERa_G1193
chr11	84526010	84526236	ERa_G1194
chr11	84539433	84539609	ERa_G1195
chr11	85126472	85126754	ERa_G1196
chr11	85136948	85137374	ERa_G1197
chr11	85216948	85217189	ERa_G1198
chr11	85233212	85233554	ERa_G1199
chr11	85455720	85455896	ERa_G1200
chr11	85598999	85599164	ERa_G1201
chr11	85885805	85886045	ERa_G1202
chr11	85886133	85886395	ERa_G1203
chr11	85888489	85888913	ERa_G1204
chr11	86094769	86095010	ERa_G1205
chr11	86095107	86095473	ERa_G1206
chr11	86164903	86165259	ERa_G1207
chr11	86389248	86389408	ERa_G1208
chr11	86411590	86411870	ERa_G1209
chr11	87771329	87771446	ERa_G1210
chr11	90968911	90969163	ERa_G1211
chr11	93916987	93917201	ERa_G1212
chr11	94110426	94110623	ERa_G1213
chr11	94205559	94205918	ERa_G1214
chr11	94218437	94218753	ERa_G1215
chr11	95287480	95287650	ERa_G1216
chr11	100712065	100712511	ERa_G1217
chr11	100817632	100817994	ERa_G1218
chr11	101062614	101062978	ERa_G1219
chr11	101387233	101387368	ERa_G1220
chr11	101843072	101843298	ERa_G1221
chr11	102468098	102468399	ERa_G1222
chr11	107900479	107900628	ERa_G1223
chr11	109733244	109733410	ERa_G1224
chr11	110710549	110710780	ERa_G1225
chr11	111669081	111669266	ERa_G1226
chr11	113691943	113692212	ERa_G1227
chr11	114847347	114847614	ERa_G1228
chr11	116184348	116184558	ERa_G1229
chr11	116184805	116185046	ERa_G1230
chr11	116205742	116205860	ERa_G1231
chr11	116208231	116208563	ERa_G1232
chr11	116212104	116212374	ERa_G1233
chr11	116559748	116560088	ERa_G1234
chr11	116561184	116561541	ERa_G1235
chr11	116679043	116679317	ERa_G1236
chr11	117263836	117264194	ERa_G1237
chr11	117295803	117296207	ERa_G1238
chr11	117375646	117375863	ERa_G1239
chr11	117433813	117434196	ERa_G1240
chr11	117920685	117920908	ERa_G1241
chr11	118288318	118288622	ERa_G1242
chr11	118292675	118292940	ERa_G1243
chr11	118295807	118295995	ERa_G1244
chr11	118406885	118406998	ERa_G1245
chr11	118433278	118433450	ERa_G1246
chr11	118443509	118443758	ERa_G1247
chr11	118462059	118462227	ERa_G1248
chr11	119500953	119501173	ERa_G1249
chr11	119677806	119678034	ERa_G1250
chr11	120941630	120941799	ERa_G1251
chr11	121141584	121141692	ERa_G1252
chr11	122814308	122814482	ERa_G1253
chr11	124044367	124044539	ERa_G1254
chr11	125740589	125740842	ERa_G1255
chr11	125757861	125758033	ERa_G1256
chr11	125780570	125780783	ERa_G1257
chr11	125781147	125781328	ERa_G1258
chr11	128699713	128700007	ERa_G1259
chr11	129018287	129018498	ERa_G1260
chr11	129069692	129069935	ERa_G1261
chr11	129071052	129071371	ERa_G1262
chr11	131067388	131067592	ERa_G1263
chr11	134015215	134015462	ERa_G1264
chr12	503678	503780	ERa_G1265
chr12	503822	504015	ERa_G1266
chr12	1585837	1586008	ERa_G1267
chr12	1747452	1747652	ERa_G1268
chr12	1809914	1810099	ERa_G1269
chr12	1810349	1810607	ERa_G1270
chr12	1816229	1816437	ERa_G1271
chr12	1816495	1816719	ERa_G1272
chr12	1821064	1821211	ERa_G1273
chr12	1839120	1839338	ERa_G1274
chr12	1911712	1911887	ERa_G1275
chr12	2612817	2612988	ERa_G1276
chr12	2775407	2775616	ERa_G1277
chr12	3329380	3329556	ERa_G1278
chr12	3620888	3621178	ERa_G1279
chr12	3954371	3954478	ERa_G1280
chr12	3991155	3991319	ERa_G1281
chr12	6044653	6044961	ERa_G1282
chr12	6214929	6215077	ERa_G1283
chr12	6216941	6217244	ERa_G1284
chr12	6241585	6241896	ERa_G1285
chr12	6257988	6258277	ERa_G1286
chr12	6343430	6343620	ERa_G1287
chr12	6508172	6508431	ERa_G1288
chr12	10466172	10466280	ERa_G1289
chr12	11476299	11476449	ERa_G1290
chr12	11798610	11798802	ERa_G1291
chr12	12583679	12583940	ERa_G1292
chr12	12631307	12631497	ERa_G1293
chr12	12863993	12864438	ERa_G1294
chr12	12916581	12917108	ERa_G1295
chr12	12927670	12927848	ERa_G1296
chr12	12935458	12935606	ERa_G1297
chr12	15260788	15260955	ERa_G1298
chr12	25562969	25563127	ERa_G1299
chr12	26145672	26145956	ERa_G1300
chr12	26473601	26473824	ERa_G1301
chr12	27668091	27668281	ERa_G1302
chr12	28247040	28247294	ERa_G1303
chr12	31504230	31504510	ERa_G1304
chr12	32231151	32231398	ERa_G1305
chr12	33056478	33056734	ERa_G1306
chr12	33653894	33654053	ERa_G1307
chr12	33809846	33810025	ERa_G1308
chr12	36323522	36323715	ERa_G1309
chr12	38123306	38123536	ERa_G1310
chr12	40692466	40692681	ERa_G1311
chr12	41439685	41439891	ERa_G1312
chr12	43913111	43913301	ERa_G1313
chr12	43940459	43940632	ERa_G1314
chr12	44276408	44276653	ERa_G1315
chr12	44859765	44859962	ERa_G1316
chr12	44881436	44881897	ERa_G1317
chr12	45136413	45136611	ERa_G1318
chr12	45173759	45174250	ERa_G1319
chr12	45189254	45189447	ERa_G1320
chr12	46448534	46448768	ERa_G1321
chr12	46701985	46702293	ERa_G1322
chr12	46703600	46703860	ERa_G1323
chr12	47956505	47956674	ERa_G1324
chr12	48047263	48047536	ERa_G1325
chr12	49728004	49728168	ERa_G1326
chr12	50827459	50827749	ERa_G1327
chr12	50828729	50829235	ERa_G1328
chr12	50844156	50844422	ERa_G1329
chr12	50871884	50872199	ERa_G1330
chr12	50883376	50884070	ERa_G1331
chr12	50895989	50896158	ERa_G1332
chr12	50927482	50927691	ERa_G1333
chr12	50960624	50960875	ERa_G1334
chr12	51013430	51013638	ERa_G1335
chr12	51024498	51025281	ERa_G1336
chr12	51051845	51052193	ERa_G1337
chr12	51310825	51311154	ERa_G1338
chr12	51575262	51575529	ERa_G1339
chr12	51605995	51606389	ERa_G1340
chr12	51625612	51625790	ERa_G1341
chr12	51625884	51626240	ERa_G1342
chr12	51649920	51650579	ERa_G1343
chr12	51651820	51652351	ERa_G1344
chr12	51838080	51838293	ERa_G1345
chr12	52039001	52039214	ERa_G1346
chr12	52484617	52484812	ERa_G1347
chr12	52505352	52505830	ERa_G1348
chr12	52507376	52507639	ERa_G1349
chr12	52525517	52525797	ERa_G1350
chr12	52526028	52526195	ERa_G1351
chr12	52547616	52547998	ERa_G1352
chr12	54620296	54620523	ERa_G1353
chr12	55768721	55768911	ERa_G1354
chr12	55921125	55921279	ERa_G1355
chr12	55921298	55921421	ERa_G1356
chr12	56403397	56403598	ERa_G1357
chr12	57557497	57557621	ERa_G1358
chr12	57845039	57845218	ERa_G1359
chr12	59365120	59365280	ERa_G1360
chr12	61115810	61115988	ERa_G1361
chr12	61887074	61887294	ERa_G1362
chr12	63288381	63288559	ERa_G1363
chr12	63291172	63291373	ERa_G1364
chr12	63501281	63501589	ERa_G1365
chr12	63569688	63570133	ERa_G1366
chr12	63843422	63843542	ERa_G1367
chr12	66163786	66164244	ERa_G1368
chr12	68120228	68120428	ERa_G1369
chr12	68930057	68930195	ERa_G1370
chr12	70412321	70412460	ERa_G1371
chr12	73551919	73552135	ERa_G1372
chr12	77981763	77981885	ERa_G1373
chr12	78450811	78451149	ERa_G1374
chr12	78465003	78465211	ERa_G1375
chr12	79239681	79239947	ERa_G1376
chr12	79755974	79756283	ERa_G1377
chr12	81827044	81827356	ERa_G1378
chr12	84617370	84617470	ERa_G1379
chr12	86358239	86358353	ERa_G1380
chr12	88342935	88343147	ERa_G1381
chr12	88484858	88485026	ERa_G1382
chr12	88680621	88680835	ERa_G1383
chr12	88687176	88687356	ERa_G1384
chr12	90904109	90904281	ERa_G1385
chr12	92232684	92232891	ERa_G1386
chr12	93480052	93480242	ERa_G1387
chr12	94016369	94016545	ERa_G1388
chr12	96295994	96296143	ERa_G1389
chr12	96485890	96486075	ERa_G1390
chr12	96486611	96486954	ERa_G1391
chr12	100526392	100526640	ERa_G1392
chr12	100615153	100615437	ERa_G1393
chr12	100615535	100615729	ERa_G1394
chr12	100616350	100616611	ERa_G1395
chr12	102442503	102442697	ERa_G1396
chr12	102759743	102759918	ERa_G1397
chr12	104132783	104132984	ERa_G1398
chr12	104352747	104352911	ERa_G1399
chr12	104473722	104473884	ERa_G1400
chr12	104659582	104659851	ERa_G1401
chr12	104852221	104852707	ERa_G1402
chr12	105057331	105057443	ERa_G1403
chr12	105891572	105891739	ERa_G1404
chr12	105891778	105891955	ERa_G1405
chr12	105905732	105906015	ERa_G1406
chr12	106682151	106682427	ERa_G1407
chr12	106682701	106682852	ERa_G1408
chr12	106683140	106683340	ERa_G1409
chr12	106683724	106683944	ERa_G1410
chr12	108961715	108961869	ERa_G1411
chr12	109169641	109169918	ERa_G1412
chr12	109887339	109887488	ERa_G1413
chr12	110680478	110680652	ERa_G1414
chr12	110720529	110720726	ERa_G1415
chr12	110747818	110748019	ERa_G1416
chr12	111059348	111059542	ERa_G1417
chr12	111445128	111445343	ERa_G1418
chr12	111848734	111848905	ERa_G1419
chr12	112168159	112168323	ERa_G1420
chr12	112168745	112169077	ERa_G1421
chr12	114320494	114320838	ERa_G1422
chr12	114792433	114792656	ERa_G1423
chr12	114794480	114794787	ERa_G1424
chr12	114878990	114879167	ERa_G1425
chr12	115243172	115243341	ERa_G1426
chr12	115308106	115308286	ERa_G1427
chr12	115312587	115313227	ERa_G1428
chr12	115416396	115416679	ERa_G1429
chr12	115417527	115417778	ERa_G1430
chr12	115425361	115425630	ERa_G1431
chr12	115581051	115581278	ERa_G1432
chr12	115837592	115837776	ERa_G1433
chr12	115838457	115838753	ERa_G1434
chr12	115984823	115985058	ERa_G1435
chr12	117058073	117058252	ERa_G1436
chr12	117224267	117224444	ERa_G1437
chr12	118401369	118401526	ERa_G1438
chr12	118401580	118401873	ERa_G1439
chr12	119001577	119001799	ERa_G1440
chr12	119058391	119058639	ERa_G1441
chr12	120038994	120039152	ERa_G1442
chr12	120054002	120054191	ERa_G1443
chr12	120054308	120054566	ERa_G1444
chr12	120098207	120098421	ERa_G1445
chr12	120125087	120125506	ERa_G1446
chr12	120132073	120132236	ERa_G1447
chr12	120149487	120149741	ERa_G1448
chr12	120671187	120671484	ERa_G1449
chr12	120719322	120719561	ERa_G1450
chr12	120985133	120985407	ERa_G1451
chr12	121000725	121000929	ERa_G1452
chr12	121241469	121241732	ERa_G1453
chr12	121472380	121472680	ERa_G1454
chr12	121551588	121551813	ERa_G1455
chr12	121661481	121661748	ERa_G1456
chr12	121892065	121892354	ERa_G1457
chr12	121939072	121939280	ERa_G1458
chr12	122113316	122113728	ERa_G1459
chr12	122120148	122120736	ERa_G1460
chr12	122142884	122143157	ERa_G1461
chr12	122145161	122145568	ERa_G1462
chr12	122146064	122146258	ERa_G1463
chr12	122146321	122146463	ERa_G1464
chr12	122440739	122440952	ERa_G1465
chr12	122566988	122567201	ERa_G1466
chr12	122740849	122741017	ERa_G1467
chr12	123410887	123411010	ERa_G1468
chr12	123420532	123420707	ERa_G1469
chr12	123439766	123439915	ERa_G1470
chr12	123443546	123443850	ERa_G1471
chr12	123569333	123569638	ERa_G1472
chr12	123578347	123578505	ERa_G1473
chr12	123688063	123688314	ERa_G1474
chr12	123765971	123766157	ERa_G1475
chr12	123777872	123778176	ERa_G1476
chr12	123780960	123781170	ERa_G1477
chr12	123781214	123781582	ERa_G1478
chr12	123792608	123792950	ERa_G1479
chr12	123796306	123796626	ERa_G1480
chr12	123810259	123810497	ERa_G1481
chr12	123878190	123878474	ERa_G1482
chr12	123878804	123879075	ERa_G1483
chr12	123879865	123880022	ERa_G1484
chr12	123888750	123888984	ERa_G1485
chr12	123889048	123889246	ERa_G1486
chr12	123945792	123945970	ERa_G1487
chr12	124044407	124044709	ERa_G1488
chr12	124099886	124100185	ERa_G1489
chr12	129229766	129229949	ERa_G1490
chr12	130335444	130335728	ERa_G1491
chr12	130461032	130461522	ERa_G1492
chr12	130911287	130911620	ERa_G1493
chr12	130915825	130916095	ERa_G1494
chr12	130922679	130922914	ERa_G1495
chr12	131000241	131000418	ERa_G1496
chr12	131647480	131647606	ERa_G1497
chr12	131708953	131709508	ERa_G1498
chr12	132287723	132287924	ERa_G1499
chr13	19493700	19493867	ERa_G1500
chr13	21231762	21231928	ERa_G1501
chr13	22451141	22451439	ERa_G1502
chr13	22960698	22961011	ERa_G1503
chr13	23599313	23599496	ERa_G1504
chr13	23984294	23984455	ERa_G1505
chr13	25131505	25131714	ERa_G1506
chr13	25201445	25201631	ERa_G1507
chr13	25452294	25452743	ERa_G1508
chr13	25461074	25461291	ERa_G1509
chr13	25494703	25495085	ERa_G1510
chr13	26852092	26852264	ERa_G1511
chr13	26897460	26897630	ERa_G1512
chr13	28036401	28036711	ERa_G1513
chr13	28040660	28040908	ERa_G1514
chr13	28887441	28887557	ERa_G1515
chr13	29322371	29322505	ERa_G1516
chr13	29495453	29495815	ERa_G1517
chr13	29544642	29544966	ERa_G1518
chr13	29575603	29575804	ERa_G1519
chr13	29580703	29581058	ERa_G1520
chr13	30215772	30215919	ERa_G1521
chr13	30546532	30546731	ERa_G1522
chr13	30563399	30563686	ERa_G1523
chr13	32456984	32457196	ERa_G1524
chr13	32562924	32563147	ERa_G1525
chr13	32588603	32588852	ERa_G1526
chr13	32590752	32590896	ERa_G1527
chr13	32591105	32591276	ERa_G1528
chr13	32592005	32592299	ERa_G1529
chr13	32817808	32818157	ERa_G1530
chr13	33114887	33115140	ERa_G1531
chr13	33679569	33679741	ERa_G1532
chr13	33863291	33863517	ERa_G1533
chr13	33941765	33941957	ERa_G1534
chr13	34405549	34405670	ERa_G1535
chr13	34584817	34584982	ERa_G1536
chr13	35186306	35186568	ERa_G1537
chr13	35186691	35186968	ERa_G1538
chr13	35188496	35188658	ERa_G1539
chr13	35574656	35574822	ERa_G1540
chr13	35603004	35603234	ERa_G1541
chr13	38156977	38157311	ERa_G1542
chr13	38984749	38985007	ERa_G1543
chr13	40008912	40009609	ERa_G1544
chr13	40137509	40137681	ERa_G1545
chr13	40465986	40466342	ERa_G1546
chr13	40489283	40489605	ERa_G1547
chr13	40532349	40532603	ERa_G1548
chr13	40533380	40533633	ERa_G1549
chr13	42626091	42626404	ERa_G1550
chr13	43580630	43580952	ERa_G1551
chr13	43653831	43654170	ERa_G1552
chr13	44326845	44327019	ERa_G1553
chr13	45592341	45592795	ERa_G1554
chr13	45594026	45594172	ERa_G1555
chr13	45607355	45607641	ERa_G1556
chr13	45615384	45615662	ERa_G1557
chr13	46018531	46018853	ERa_G1558
chr13	49033207	49033385	ERa_G1559
chr13	49621185	49621508	ERa_G1560
chr13	51379407	51379575	ERa_G1561
chr13	51391791	51391959	ERa_G1562
chr13	51402003	51402200	ERa_G1563
chr13	51851428	51851583	ERa_G1564
chr13	53077570	53077740	ERa_G1565
chr13	55136427	55136593	ERa_G1566
chr13	68158171	68158444	ERa_G1567
chr13	69863987	69864230	ERa_G1568
chr13	72537987	72538248	ERa_G1569
chr13	74646265	74646428	ERa_G1570
chr13	81346570	81346780	ERa_G1571
chr13	81777833	81778146	ERa_G1572
chr13	83642545	83642705	ERa_G1573
chr13	86373310	86373454	ERa_G1574
chr13	90288892	90289073	ERa_G1575
chr13	92674926	92675193	ERa_G1576
chr13	96730246	96730419	ERa_G1577
chr13	97743476	97743746	ERa_G1578
chr13	97744010	97744118	ERa_G1579
chr13	97748227	97748402	ERa_G1580
chr13	97870280	97870472	ERa_G1581
chr13	97934866	97935061	ERa_G1582
chr13	97935167	97935351	ERa_G1583
chr13	98027731	98027917	ERa_G1584
chr13	98100599	98100883	ERa_G1585
chr13	104091703	104091879	ERa_G1586
chr13	106311543	106311842	ERa_G1587
chr13	108353038	108353220	ERa_G1588
chr13	108369517	108369686	ERa_G1589
chr13	108369800	108370084	ERa_G1590
chr13	108411930	108412102	ERa_G1591
chr13	109026656	109026936	ERa_G1592
chr13	109194139	109194403	ERa_G1593
chr13	109977782	109977962	ERa_G1594
chr13	110017790	110018134	ERa_G1595
chr13	110040926	110041103	ERa_G1596
chr13	111915954	111916096	ERa_G1597
chr13	111916674	111916837	ERa_G1598
chr13	112425114	112425239	ERa_G1599
chr13	112462898	112463068	ERa_G1600
chr13	112464196	112464349	ERa_G1601
chr13	112615881	112616083	ERa_G1602
chr13	112671042	112671387	ERa_G1603
chr13	112687784	112688299	ERa_G1604
chr13	112703543	112703879	ERa_G1605
chr13	112715709	112716033	ERa_G1606
chr13	113819547	113819787	ERa_G1607
chr14	21474432	21474592	ERa_G1608
chr14	21702385	21702673	ERa_G1609
chr14	22425775	22425987	ERa_G1610
chr14	23179559	23179897	ERa_G1611
chr14	23186324	23186584	ERa_G1612
chr14	23204446	23204822	ERa_G1613
chr14	23307381	23307527	ERa_G1614
chr14	23752102	23752285	ERa_G1615
chr14	25820760	25820927	ERa_G1616
chr14	25987559	25987759	ERa_G1617
chr14	27278778	27278997	ERa_G1618
chr14	30978354	30978483	ERa_G1619
chr14	31846856	31847043	ERa_G1620
chr14	33320295	33320652	ERa_G1621
chr14	34873295	34873488	ERa_G1622
chr14	34875686	34875933	ERa_G1623
chr14	34942790	34943188	ERa_G1624
chr14	36240030	36240187	ERa_G1625
chr14	36240222	36240333	ERa_G1626
chr14	36395097	36395406	ERa_G1627
chr14	37068614	37068841	ERa_G1628
chr14	37085955	37086122	ERa_G1629
chr14	37105924	37106183	ERa_G1630
chr14	37122545	37122978	ERa_G1631
chr14	37124010	37124311	ERa_G1632
chr14	37134724	37135356	ERa_G1633
chr14	37449090	37449278	ERa_G1634
chr14	41175920	41176223	ERa_G1635
chr14	42558714	42558900	ERa_G1636
chr14	43437306	43437475	ERa_G1637
chr14	49028659	49028884	ERa_G1638
chr14	49041838	49042273	ERa_G1639
chr14	49086089	49086406	ERa_G1640
chr14	49529405	49529662	ERa_G1641
chr14	49540305	49540483	ERa_G1642
chr14	49554830	49555145	ERa_G1643
chr14	49576562	49576786	ERa_G1644
chr14	50447339	50447483	ERa_G1645
chr14	50447549	50447701	ERa_G1646
chr14	50501040	50501215	ERa_G1647
chr14	50581870	50582074	ERa_G1648
chr14	51065254	51065410	ERa_G1649
chr14	54439587	54439723	ERa_G1650
chr14	54639735	54639994	ERa_G1651
chr14	54640000	54640187	ERa_G1652
chr14	54808335	54808580	ERa_G1653
chr14	55277196	55277492	ERa_G1654
chr14	55335224	55335471	ERa_G1655
chr14	58721522	58721744	ERa_G1656
chr14	58790965	58791128	ERa_G1657
chr14	58814637	58814827	ERa_G1658
chr14	58839663	58839999	ERa_G1659
chr14	58897686	58897875	ERa_G1660
chr14	58897930	58898162	ERa_G1661
chr14	59628184	59628429	ERa_G1662
chr14	59745690	59745860	ERa_G1663
chr14	60398891	60399160	ERa_G1664
chr14	61050575	61050779	ERa_G1665
chr14	61051870	61052042	ERa_G1666
chr14	61095872	61095999	ERa_G1667
chr14	63196292	63196450	ERa_G1668
chr14	63771354	63771755	ERa_G1669
chr14	64497501	64497812	ERa_G1670
chr14	64497901	64498054	ERa_G1671
chr14	64503308	64503524	ERa_G1672
chr14	64654552	64654799	ERa_G1673
chr14	64654863	64655185	ERa_G1674
chr14	64763704	64763995	ERa_G1675
chr14	64792209	64792376	ERa_G1676
chr14	64792558	64793009	ERa_G1677
chr14	65353620	65353887	ERa_G1678
chr14	65468382	65468536	ERa_G1679
chr14	66848515	66848702	ERa_G1680
chr14	66977148	66977312	ERa_G1681
chr14	66982606	66983084	ERa_G1682
chr14	67016578	67016789	ERa_G1683
chr14	67070266	67070526	ERa_G1684
chr14	67843177	67843609	ERa_G1685
chr14	67930149	67930269	ERa_G1686
chr14	67995513	67995867	ERa_G1687
chr14	68005083	68005457	ERa_G1688
chr14	68106411	68106971	ERa_G1689
chr14	68113096	68113359	ERa_G1690
chr14	68894093	68894438	ERa_G1691
chr14	68993971	68994072	ERa_G1692
chr14	69148519	69148738	ERa_G1693
chr14	69458913	69459092	ERa_G1694
chr14	70985489	70985660	ERa_G1695
chr14	71008223	71008466	ERa_G1696
chr14	71335211	71335430	ERa_G1697
chr14	72036993	72037212	ERa_G1698
chr14	72154272	72154491	ERa_G1699
chr14	72460755	72460966	ERa_G1700
chr14	72463131	72463545	ERa_G1701
chr14	73062770	73062933	ERa_G1702
chr14	73063206	73063468	ERa_G1703
chr14	73138638	73138930	ERa_G1704
chr14	73289210	73289424	ERa_G1705
chr14	73292030	73292249	ERa_G1706
chr14	73292959	73293409	ERa_G1707
chr14	73300057	73300230	ERa_G1708
chr14	73312125	73312296	ERa_G1709
chr14	73313891	73314062	ERa_G1710
chr14	73319069	73319293	ERa_G1711
chr14	73321204	73321472	ERa_G1712
chr14	73323593	73323803	ERa_G1713
chr14	73555510	73555654	ERa_G1714
chr14	74458924	74459155	ERa_G1715
chr14	74516345	74516469	ERa_G1716
chr14	74606187	74606426	ERa_G1717
chr14	74788805	74788979	ERa_G1718
chr14	74791478	74791764	ERa_G1719
chr14	74795100	74795283	ERa_G1720
chr14	75057444	75057872	ERa_G1721
chr14	75071991	75072553	ERa_G1722
chr14	75098216	75098501	ERa_G1723
chr14	75102613	75102774	ERa_G1724
chr14	75170765	75171139	ERa_G1725
chr14	76187792	76188010	ERa_G1726
chr14	76455433	76455648	ERa_G1727
chr14	76460976	76461167	ERa_G1728
chr14	76489401	76489685	ERa_G1729
chr14	76516658	76516897	ERa_G1730
chr14	76540876	76541131	ERa_G1731
chr14	76544090	76544542	ERa_G1732
chr14	76563804	76563979	ERa_G1733
chr14	76570056	76570297	ERa_G1734
chr14	76635885	76636098	ERa_G1735
chr14	76647375	76647575	ERa_G1736
chr14	76910595	76910778	ERa_G1737
chr14	76936345	76936683	ERa_G1738
chr14	77353510	77353748	ERa_G1739
chr14	79381925	79382023	ERa_G1740
chr14	80936970	80937192	ERa_G1741
chr14	81031380	81031547	ERa_G1742
chr14	81961505	81961633	ERa_G1743
chr14	87546885	87547056	ERa_G1744
chr14	87921520	87921695	ERa_G1745
chr14	88005162	88005421	ERa_G1746
chr14	88204104	88204251	ERa_G1747
chr14	89980154	89980561	ERa_G1748
chr14	90039702	90040013	ERa_G1749
chr14	90045032	90045199	ERa_G1750
chr14	90048255	90048779	ERa_G1751
chr14	90049474	90049627	ERa_G1752
chr14	90645321	90645549	ERa_G1753
chr14	90662522	90662732	ERa_G1754
chr14	90663576	90663792	ERa_G1755
chr14	90663808	90664046	ERa_G1756
chr14	90709350	90709619	ERa_G1757
chr14	90812614	90812797	ERa_G1758
chr14	90861944	90862201	ERa_G1759
chr14	90862232	90862507	ERa_G1760
chr14	90919549	90919728	ERa_G1761
chr14	90954223	90954494	ERa_G1762
chr14	91884411	91884659	ERa_G1763
chr14	92499813	92500176	ERa_G1764
chr14	92518022	92518192	ERa_G1765
chr14	92547751	92548150	ERa_G1766
chr14	92553473	92553813	ERa_G1767
chr14	92569199	92569442	ERa_G1768
chr14	92579540	92579822	ERa_G1769
chr14	92581162	92581340	ERa_G1770
chr14	93030662	93030830	ERa_G1771
chr14	93495354	93495606	ERa_G1772
chr14	93495652	93495885	ERa_G1773
chr14	93926841	93927074	ERa_G1774
chr14	94135313	94135589	ERa_G1775
chr14	94146814	94147065	ERa_G1776
chr14	94172879	94173126	ERa_G1777
chr14	94592510	94592908	ERa_G1778
chr14	94592912	94593161	ERa_G1779
chr14	94665789	94665932	ERa_G1780
chr14	94697789	94698007	ERa_G1781
chr14	94733691	94733986	ERa_G1782
chr14	94777173	94777618	ERa_G1783
chr14	94809691	94809896	ERa_G1784
chr14	94809915	94810110	ERa_G1785
chr14	94843483	94843682	ERa_G1786
chr14	94845494	94845707	ERa_G1787
chr14	94875693	94875951	ERa_G1788
chr14	94876423	94876699	ERa_G1789
chr14	95021481	95021651	ERa_G1790
chr14	95052244	95052375	ERa_G1791
chr14	95066626	95066830	ERa_G1792
chr14	95601804	95602044	ERa_G1793
chr14	95619814	95620088	ERa_G1794
chr14	95632007	95632406	ERa_G1795
chr14	95632632	95632905	ERa_G1796
chr14	95633342	95633487	ERa_G1797
chr14	95638386	95638548	ERa_G1798
chr14	95640757	95641466	ERa_G1799
chr14	95642252	95642471	ERa_G1800
chr14	95653546	95653784	ERa_G1801
chr14	95731226	95731393	ERa_G1802
chr14	95731556	95731926	ERa_G1803
chr14	95760608	95760796	ERa_G1804
chr14	95799924	95800159	ERa_G1805
chr14	97036247	97036522	ERa_G1806
chr14	97380592	97380752	ERa_G1807
chr14	98342628	98342924	ERa_G1808
chr14	98423145	98423331	ERa_G1809
chr14	98427358	98427599	ERa_G1810
chr14	98435602	98435808	ERa_G1811
chr14	98439576	98439890	ERa_G1812
chr14	98445412	98445827	ERa_G1813
chr14	98743615	98743971	ERa_G1814
chr14	99091295	99091562	ERa_G1815
chr14	99102598	99102765	ERa_G1816
chr14	99110545	99111313	ERa_G1817
chr14	99114903	99115110	ERa_G1818
chr14	99115202	99115500	ERa_G1819
chr14	99548451	99548727	ERa_G1820
chr14	99595586	99595748	ERa_G1821
chr14	99610112	99610315	ERa_G1822
chr14	99632736	99632915	ERa_G1823
chr14	99673328	99673611	ERa_G1824
chr14	100944593	100944832	ERa_G1825
chr14	102233255	102233569	ERa_G1826
chr14	102347293	102347508	ERa_G1827
chr14	103163163	103163407	ERa_G1828
chr14	103229400	103230063	ERa_G1829
chr14	103882868	103883028	ERa_G1830
chr14	103883564	103883817	ERa_G1831
chr14	104286656	104286971	ERa_G1832
chr14	104311673	104312265	ERa_G1833
chr14	104314798	104314970	ERa_G1834
chr14	104569784	104569991	ERa_G1835
chr14	104960178	104960433	ERa_G1836
chr14	104970802	104971001	ERa_G1837
chr14	105012147	105012350	ERa_G1838
chr14	105140889	105141141	ERa_G1839
chr14	105162079	105162225	ERa_G1840
chr14	105247545	105247751	ERa_G1841
chr15	19980362	19980503	ERa_G1842
chr15	20024176	20024344	ERa_G1843
chr15	20459831	20460067	ERa_G1844
chr15	27902521	27902811	ERa_G1845
chr15	29591639	29591732	ERa_G1846
chr15	31147343	31147607	ERa_G1847
chr15	31147667	31147808	ERa_G1848
chr15	34693609	34693825	ERa_G1849
chr15	36672950	36673358	ERa_G1850
chr15	36947866	36948034	ERa_G1851
chr15	36957072	36957250	ERa_G1852
chr15	36958410	36958570	ERa_G1853
chr15	37252164	37252337	ERa_G1854
chr15	37353462	37353648	ERa_G1855
chr15	37613955	37614097	ERa_G1856
chr15	37748077	37748304	ERa_G1857
chr15	38134429	38134625	ERa_G1858
chr15	38134741	38134999	ERa_G1859
chr15	38135024	38135183	ERa_G1860
chr15	38148792	38148966	ERa_G1861
chr15	38414609	38414850	ERa_G1862
chr15	38485039	38485190	ERa_G1863
chr15	38951833	38952050	ERa_G1864
chr15	40052242	40052424	ERa_G1865
chr15	40052427	40052559	ERa_G1866
chr15	40126265	40126429	ERa_G1867
chr15	42274091	42274319	ERa_G1868
chr15	43542754	43542949	ERa_G1869
chr15	45892136	45892343	ERa_G1870
chr15	48063999	48064352	ERa_G1871
chr15	48844542	48844764	ERa_G1872
chr15	48877547	48877718	ERa_G1873
chr15	48934027	48934489	ERa_G1874
chr15	49116799	49116920	ERa_G1875
chr15	49504401	49504646	ERa_G1876
chr15	50667148	50667331	ERa_G1877
chr15	53437148	53437347	ERa_G1878
chr15	53848214	53848399	ERa_G1879
chr15	55048175	55048326	ERa_G1880
chr15	55671056	55671357	ERa_G1881
chr15	58472566	58472737	ERa_G1882
chr15	59829974	59830303	ERa_G1883
chr15	60861744	60861959	ERa_G1884
chr15	60911524	60912026	ERa_G1885
chr15	60978394	60978574	ERa_G1886
chr15	61099016	61099206	ERa_G1887
chr15	61467069	61467280	ERa_G1888
chr15	61581512	61581654	ERa_G1889
chr15	61679874	61680049	ERa_G1890
chr15	61757154	61757311	ERa_G1891
chr15	62024938	62025466	ERa_G1892
chr15	62601148	62601470	ERa_G1893
chr15	62651142	62651312	ERa_G1894
chr15	62703094	62703303	ERa_G1895
chr15	62892504	62892704	ERa_G1896
chr15	65103302	65103500	ERa_G1897
chr15	65118155	65118443	ERa_G1898
chr15	65194343	65194587	ERa_G1899
chr15	65194757	65195095	ERa_G1900
chr15	65205069	65205253	ERa_G1901
chr15	65206377	65206652	ERa_G1902
chr15	65229446	65229694	ERa_G1903
chr15	67562044	67562450	ERa_G1904
chr15	67562454	67562637	ERa_G1905
chr15	67633866	67634094	ERa_G1906
chr15	67673885	67674173	ERa_G1907
chr15	67683399	67683795	ERa_G1908
chr15	68067307	68067486	ERa_G1909
chr15	68172722	68172991	ERa_G1910
chr15	68400529	68400758	ERa_G1911
chr15	68400797	68400919	ERa_G1912
chr15	68441856	68442096	ERa_G1913
chr15	68542254	68542933	ERa_G1914
chr15	69176051	69176333	ERa_G1915
chr15	69331468	69331775	ERa_G1916
chr15	69373660	69374127	ERa_G1917
chr15	69374387	69374751	ERa_G1918
chr15	69374784	69375023	ERa_G1919
chr15	69375730	69375900	ERa_G1920
chr15	69418276	69418522	ERa_G1921
chr15	69771052	69771246	ERa_G1922
chr15	70048587	70048764	ERa_G1923
chr15	70310637	70310866	ERa_G1924
chr15	71822491	71822720	ERa_G1925
chr15	72677798	72677903	ERa_G1926
chr15	72804222	72804380	ERa_G1927
chr15	72805314	72805501	ERa_G1928
chr15	72850395	72850668	ERa_G1929
chr15	72868538	72868707	ERa_G1930
chr15	72868804	72868971	ERa_G1931
chr15	72896686	72897126	ERa_G1932
chr15	73094327	73094539	ERa_G1933
chr15	73094550	73094935	ERa_G1934
chr15	73115467	73115667	ERa_G1935
chr15	73115684	73116078	ERa_G1936
chr15	73761846	73762028	ERa_G1937
chr15	76296349	76296550	ERa_G1938
chr15	76921450	76921586	ERa_G1939
chr15	77010402	77010556	ERa_G1940
chr15	78822643	78822867	ERa_G1941
chr15	78905195	78905361	ERa_G1942
chr15	79383193	79383402	ERa_G1943
chr15	81402458	81402761	ERa_G1944
chr15	81411968	81412187	ERa_G1945
chr15	81746115	81746277	ERa_G1946
chr15	82213733	82213919	ERa_G1947
chr15	83060298	83060454	ERa_G1948
chr15	83252950	83253136	ERa_G1949
chr15	83256766	83256943	ERa_G1950
chr15	83453951	83454205	ERa_G1951
chr15	83509081	83509285	ERa_G1952
chr15	86828988	86829165	ERa_G1953
chr15	87453188	87453461	ERa_G1954
chr15	87459756	87460037	ERa_G1955
chr15	87460075	87460235	ERa_G1956
chr15	87465777	87465927	ERa_G1957
chr15	87474105	87474256	ERa_G1958
chr15	87483558	87483829	ERa_G1959
chr15	87729422	87729954	ERa_G1960
chr15	87785599	87785887	ERa_G1961
chr15	87794706	87794963	ERa_G1962
chr15	88037967	88038130	ERa_G1963
chr15	88250270	88250476	ERa_G1964
chr15	88302300	88302546	ERa_G1965
chr15	88342573	88342876	ERa_G1966
chr15	88379803	88380067	ERa_G1967
chr15	88575804	88576030	ERa_G1968
chr15	89916445	89916620	ERa_G1969
chr15	90981365	90981572	ERa_G1970
chr15	90983491	90983623	ERa_G1971
chr15	90988805	90989073	ERa_G1972
chr15	90989754	90990104	ERa_G1973
chr15	91053823	91054148	ERa_G1974
chr15	91090055	91090237	ERa_G1975
chr15	91090261	91090508	ERa_G1976
chr15	93136752	93136934	ERa_G1977
chr15	93591385	93591723	ERa_G1978
chr15	94238668	94238898	ERa_G1979
chr15	94239900	94240061	ERa_G1980
chr15	94255909	94256135	ERa_G1981
chr15	94681217	94681527	ERa_G1982
chr15	94698214	94698341	ERa_G1983
chr15	96970454	96970611	ERa_G1984
chr15	97110012	97110158	ERa_G1985
chr15	97112728	97112918	ERa_G1986
chr15	97124328	97124516	ERa_G1987
chr15	97229265	97229480	ERa_G1988
chr15	97922854	97923010	ERa_G1989
chr15	98339992	98340158	ERa_G1990
chr15	99525542	99525649	ERa_G1991
chr15	99605981	99606288	ERa_G1992
chr16	317136	317416	ERa_G1993
chr16	441724	441941	ERa_G1994
chr16	578189	578396	ERa_G1995
chr16	631598	631782	ERa_G1996
chr16	1277633	1278032	ERa_G1997
chr16	1278094	1278344	ERa_G1998
chr16	1287059	1287284	ERa_G1999
[truncated: 4,025 more rows]
