# Supplementary material for: Global analysis of estrogen receptor beta binding to breast cancer cell genome reveals an extensive interplay with estrogen receptor alpha for target gene regulation
Source: BMC Genomics. 2011 Jan 14;12:36. doi: 10.1186/1471-2164-12-36 (PMC3025958; doi:10.1186/1471-2164-12-36)
Supplement: Additional File 2 — Grober_ER-beta_Binding_Sites ERβ binding sites. The UCSC genome BED formatted lists the chromosome, start coordinate, stop coordinate and identifier of the ERβ binding sites. [file 1471-2164-12-36-S2.BED]

trackname="Grober_ER_beta_Binding_Sites" description="ChIP-Seq ER_beta"
chr1	771032	771200	ERb_G1
chr1	901449	901688	ERb_G2
chr1	921109	921253	ERb_G3
chr1	946818	947040	ERb_G4
chr1	989973	990088	ERb_G5
chr1	994213	994383	ERb_G6
chr1	995194	995392	ERb_G7
chr1	998891	999210	ERb_G8
chr1	999527	999847	ERb_G9
chr1	1004624	1004933	ERb_G10
chr1	1004962	1005348	ERb_G11
chr1	1005413	1005777	ERb_G12
chr1	1162711	1163004	ERb_G13
chr1	1163047	1163252	ERb_G14
chr1	1197965	1198187	ERb_G15
chr1	1272884	1273068	ERb_G16
chr1	1358320	1358474	ERb_G17
chr1	1680471	1680679	ERb_G18
chr1	1684338	1684501	ERb_G19
chr1	1777035	1777380	ERb_G20
chr1	1827546	1827789	ERb_G21
chr1	1923109	1923357	ERb_G22
chr1	2312778	2312927	ERb_G23
chr1	2333287	2333451	ERb_G24
chr1	2333513	2333659	ERb_G25
chr1	3120122	3120323	ERb_G26
chr1	3244771	3245037	ERb_G27
chr1	3359854	3360076	ERb_G28
chr1	3388790	3389068	ERb_G29
chr1	3449526	3449742	ERb_G30
chr1	3459971	3460113	ERb_G31
chr1	3461728	3461943	ERb_G32
chr1	3517733	3517942	ERb_G33
chr1	3679423	3679602	ERb_G34
chr1	5272963	5273163	ERb_G35
chr1	5475602	5475736	ERb_G36
chr1	6008299	6008407	ERb_G37
chr1	6083774	6083911	ERb_G38
chr1	6140607	6140942	ERb_G39
chr1	6217866	6218097	ERb_G40
chr1	6465736	6466025	ERb_G41
chr1	6594391	6594679	ERb_G42
chr1	6605340	6605569	ERb_G43
chr1	6892491	6892793	ERb_G44
chr1	6942088	6942648	ERb_G45
chr1	6943231	6943483	ERb_G46
chr1	7430516	7430738	ERb_G47
chr1	7753727	7753835	ERb_G48
chr1	7767144	7767318	ERb_G49
chr1	8180621	8180896	ERb_G50
chr1	8185320	8185612	ERb_G51
chr1	8185696	8185902	ERb_G52
chr1	8241818	8242058	ERb_G53
chr1	8695451	8695619	ERb_G54
chr1	8772314	8772514	ERb_G55
chr1	8799579	8799747	ERb_G56
chr1	8861957	8862079	ERb_G57
chr1	9095839	9096175	ERb_G58
chr1	9096189	9096302	ERb_G59
chr1	9110216	9110392	ERb_G60
chr1	9145029	9145166	ERb_G61
chr1	9176833	9176963	ERb_G62
chr1	9208051	9208196	ERb_G63
chr1	9285788	9286049	ERb_G64
chr1	9411694	9411917	ERb_G65
chr1	9411957	9412120	ERb_G66
chr1	9433121	9433297	ERb_G67
chr1	9459458	9459665	ERb_G68
chr1	9826514	9826694	ERb_G69
chr1	9933113	9933388	ERb_G70
chr1	10001304	10001468	ERb_G71
chr1	10041304	10041445	ERb_G72
chr1	10171005	10171167	ERb_G73
chr1	10381322	10381550	ERb_G74
chr1	10421269	10421401	ERb_G75
chr1	10421482	10421618	ERb_G76
chr1	10499030	10499422	ERb_G77
chr1	10675128	10675398	ERb_G78
chr1	11466833	11466965	ERb_G79
chr1	12115624	12115792	ERb_G80
chr1	12331459	12331587	ERb_G81
chr1	12463579	12463730	ERb_G82
chr1	12468296	12468620	ERb_G83
chr1	12469010	12469397	ERb_G84
chr1	12510833	12511005	ERb_G85
chr1	12511346	12511439	ERb_G86
chr1	12582911	12583075	ERb_G87
chr1	12583102	12583241	ERb_G88
chr1	12598509	12599087	ERb_G89
chr1	14481769	14481972	ERb_G90
chr1	15176442	15176656	ERb_G91
chr1	15216388	15216599	ERb_G92
chr1	15289613	15289795	ERb_G93
chr1	15428984	15429207	ERb_G94
chr1	15662215	15662514	ERb_G95
chr1	15999188	15999523	ERb_G96
chr1	15999531	15999707	ERb_G97
chr1	16031243	16031417	ERb_G98
chr1	16276077	16276344	ERb_G99
chr1	16342780	16342954	ERb_G100
chr1	16372811	16373062	ERb_G101
chr1	16374994	16375250	ERb_G102
chr1	16767808	16768012	ERb_G103
chr1	16807292	16807971	ERb_G104
chr1	16811058	16811223	ERb_G105
chr1	16813409	16813984	ERb_G106
chr1	16820177	16820300	ERb_G107
chr1	16823267	16823593	ERb_G108
chr1	16824086	16824269	ERb_G109
chr1	16843701	16843877	ERb_G110
chr1	16912516	16912736	ERb_G111
chr1	17428777	17428944	ERb_G112
chr1	17432061	17432218	ERb_G113
chr1	17432787	17433004	ERb_G114
chr1	17436561	17436730	ERb_G115
chr1	17503392	17503571	ERb_G116
chr1	17513982	17514123	ERb_G117
chr1	17719617	17719953	ERb_G118
chr1	17724124	17724468	ERb_G119
chr1	17724487	17724590	ERb_G120
chr1	17728563	17728792	ERb_G121
chr1	17738611	17738794	ERb_G122
chr1	17758881	17759317	ERb_G123
chr1	17760585	17760824	ERb_G124
chr1	17776811	17776914	ERb_G125
chr1	18033633	18033749	ERb_G126
chr1	18564913	18565247	ERb_G127
chr1	18565259	18565582	ERb_G128
chr1	19130915	19131096	ERb_G129
chr1	19511758	19511909	ERb_G130
chr1	19624932	19625266	ERb_G131
chr1	19626345	19626597	ERb_G132
chr1	19647748	19648020	ERb_G133
chr1	19668619	19668776	ERb_G134
chr1	19671203	19671488	ERb_G135
chr1	19781367	19781560	ERb_G136
chr1	19795686	19796100	ERb_G137
chr1	19796222	19796407	ERb_G138
chr1	19796496	19796684	ERb_G139
chr1	19953019	19953191	ERb_G140
chr1	20555998	20556158	ERb_G141
chr1	20984020	20984145	ERb_G142
chr1	21437430	21437572	ERb_G143
chr1	21440819	21441042	ERb_G144
chr1	21453818	21454040	ERb_G145
chr1	21467554	21467860	ERb_G146
chr1	21468866	21469008	ERb_G147
chr1	21523469	21523901	ERb_G148
chr1	21643878	21643970	ERb_G149
chr1	21742884	21743032	ERb_G150
chr1	21821300	21821484	ERb_G151
chr1	21826078	21826356	ERb_G152
chr1	21831046	21831237	ERb_G153
chr1	21833144	21833634	ERb_G154
chr1	21833705	21834043	ERb_G155
chr1	21837827	21838624	ERb_G156
chr1	22182056	22182137	ERb_G157
chr1	22456547	22456705	ERb_G158
chr1	22458968	22459146	ERb_G159
chr1	22611633	22611946	ERb_G160
chr1	22612018	22612298	ERb_G161
chr1	22613476	22613647	ERb_G162
chr1	22646760	22646882	ERb_G163
chr1	22650816	22651065	ERb_G164
chr1	22671588	22671964	ERb_G165
chr1	22672186	22672300	ERb_G166
chr1	23025794	23025963	ERb_G167
chr1	23163333	23163489	ERb_G168
chr1	23565503	23566025	ERb_G169
chr1	23567131	23567405	ERb_G170
chr1	23602127	23602299	ERb_G171
chr1	23773565	23773701	ERb_G172
chr1	23784589	23785101	ERb_G173
chr1	23816438	23816672	ERb_G174
chr1	24156318	24156470	ERb_G175
chr1	24200417	24200656	ERb_G176
chr1	24217898	24218172	ERb_G177
chr1	24574001	24574158	ERb_G178
chr1	24584897	24585112	ERb_G179
chr1	24766919	24767202	ERb_G180
chr1	24767220	24767362	ERb_G181
chr1	25095557	25095845	ERb_G182
chr1	25767284	25767503	ERb_G183
chr1	25956235	25956511	ERb_G184
chr1	26038037	26038211	ERb_G185
chr1	26263836	26264043	ERb_G186
chr1	26603657	26603896	ERb_G187
chr1	26699418	26699558	ERb_G188
chr1	26699633	26699851	ERb_G189
chr1	27066995	27067172	ERb_G190
chr1	27147261	27147503	ERb_G191
chr1	27548432	27548700	ERb_G192
chr1	27741107	27741455	ERb_G193
chr1	28513230	28513437	ERb_G194
chr1	28719377	28719636	ERb_G195
chr1	29401967	29402103	ERb_G196
chr1	30548334	30548464	ERb_G197
chr1	30548641	30548871	ERb_G198
chr1	30590913	30591164	ERb_G199
chr1	30591201	30591480	ERb_G200
chr1	30628212	30628411	ERb_G201
chr1	30707274	30707485	ERb_G202
chr1	31052508	31052799	ERb_G203
chr1	31061154	31061388	ERb_G204
chr1	31069351	31069603	ERb_G205
chr1	31432049	31432252	ERb_G206
chr1	31442210	31442363	ERb_G207
chr1	31504063	31504286	ERb_G208
chr1	31801158	31801437	ERb_G209
chr1	31899449	31899654	ERb_G210
chr1	31907978	31908189	ERb_G211
chr1	31922256	31922403	ERb_G212
chr1	31922412	31922524	ERb_G213
chr1	31939219	31939409	ERb_G214
chr1	31939644	31939806	ERb_G215
chr1	31993554	31993840	ERb_G216
chr1	31993926	31994093	ERb_G217
chr1	32068610	32068808	ERb_G218
chr1	32068935	32069181	ERb_G219
chr1	32081062	32081426	ERb_G220
chr1	32118552	32118677	ERb_G221
chr1	32176703	32177091	ERb_G222
chr1	32478678	32479009	ERb_G223
chr1	32571040	32571278	ERb_G224
chr1	32600220	32600426	ERb_G225
chr1	32652221	32652368	ERb_G226
chr1	32850353	32850657	ERb_G227
chr1	33416687	33416843	ERb_G228
chr1	33815759	33815914	ERb_G229
chr1	35064013	35064158	ERb_G230
chr1	35104570	35104753	ERb_G231
chr1	35957046	35957295	ERb_G232
chr1	36635950	36636105	ERb_G233
chr1	36725253	36725417	ERb_G234
chr1	37276897	37277150	ERb_G235
chr1	37686555	37686777	ERb_G236
chr1	37715810	37716004	ERb_G237
chr1	37722935	37723136	ERb_G238
chr1	37733728	37733856	ERb_G239
chr1	38045994	38046140	ERb_G240
chr1	38361675	38361892	ERb_G241
chr1	38361968	38362124	ERb_G242
chr1	39355301	39355495	ERb_G243
chr1	39381089	39381433	ERb_G244
chr1	39417242	39417471	ERb_G245
chr1	40090773	40091144	ERb_G246
chr1	40219089	40219243	ERb_G247
chr1	40379467	40379675	ERb_G248
chr1	40544678	40544886	ERb_G249
chr1	40554728	40554845	ERb_G250
chr1	40900011	40900175	ERb_G251
chr1	41137728	41138150	ERb_G252
chr1	41140098	41140493	ERb_G253
chr1	41157670	41157931	ERb_G254
chr1	41561825	41561960	ERb_G255
chr1	41591934	41592132	ERb_G256
chr1	41599426	41599644	ERb_G257
chr1	41653695	41653983	ERb_G258
chr1	41657612	41657877	ERb_G259
chr1	41661965	41662226	ERb_G260
chr1	41722652	41723050	ERb_G261
chr1	41736805	41736959	ERb_G262
chr1	41738959	41739175	ERb_G263
chr1	41739279	41739466	ERb_G264
chr1	41752646	41752940	ERb_G265
chr1	42016666	42016909	ERb_G266
chr1	42027931	42028459	ERb_G267
chr1	42061576	42061795	ERb_G268
chr1	42097136	42097418	ERb_G269
chr1	42098418	42098767	ERb_G270
chr1	42100916	42101193	ERb_G271
chr1	42101395	42101587	ERb_G272
chr1	42104585	42104881	ERb_G273
chr1	42104988	42105109	ERb_G274
chr1	42106482	42106702	ERb_G275
chr1	42403725	42403946	ERb_G276
chr1	42403964	42404110	ERb_G277
chr1	43175944	43176395	ERb_G278
chr1	43230672	43230962	ERb_G279
chr1	43476501	43476691	ERb_G280
chr1	43769876	43770113	ERb_G281
chr1	43774458	43774666	ERb_G282
chr1	43788285	43788589	ERb_G283
chr1	43878270	43878412	ERb_G284
chr1	43997803	43997971	ERb_G285
chr1	44069220	44069397	ERb_G286
chr1	44073433	44073600	ERb_G287
chr1	44305961	44306077	ERb_G288
chr1	45038051	45038204	ERb_G289
chr1	45045382	45045524	ERb_G290
chr1	45057777	45058052	ERb_G291
chr1	45298416	45298585	ERb_G292
chr1	45542322	45542483	ERb_G293
chr1	45542979	45543195	ERb_G294
chr1	45567830	45568033	ERb_G295
chr1	45755106	45755274	ERb_G296
chr1	46409714	46409954	ERb_G297
chr1	46410790	46410980	ERb_G298
chr1	46421396	46421553	ERb_G299
chr1	46995675	46995835	ERb_G300
chr1	46995916	46996302	ERb_G301
chr1	47269177	47269369	ERb_G302
chr1	47269397	47269539	ERb_G303
chr1	47716334	47716598	ERb_G304
chr1	47775162	47775303	ERb_G305
chr1	47952089	47952240	ERb_G306
chr1	48022497	48022661	ERb_G307
chr1	48118862	48118999	ERb_G308
chr1	48133004	48133168	ERb_G309
chr1	50052452	50052581	ERb_G310
chr1	51535724	51536002	ERb_G311
chr1	51536117	51536291	ERb_G312
chr1	51545154	51545657	ERb_G313
chr1	51559694	51559978	ERb_G314
chr1	51567430	51567837	ERb_G315
chr1	51568562	51568964	ERb_G316
chr1	51569536	51569720	ERb_G317
chr1	51797002	51797136	ERb_G318
chr1	52215586	52215804	ERb_G319
chr1	52936423	52936634	ERb_G320
chr1	52939245	52939393	ERb_G321
chr1	54145687	54145865	ERb_G322
chr1	54180732	54181032	ERb_G323
chr1	54254521	54255042	ERb_G324
chr1	54332711	54332894	ERb_G325
chr1	55099251	55099393	ERb_G326
chr1	55099578	55099803	ERb_G327
chr1	55126484	55126689	ERb_G328
chr1	55303268	55303431	ERb_G329
chr1	55667503	55667761	ERb_G330
chr1	55932578	55932724	ERb_G331
chr1	56786213	56786397	ERb_G332
chr1	56807896	56808071	ERb_G333
chr1	57049619	57049791	ERb_G334
chr1	58811047	58811134	ERb_G335
chr1	58830936	58831080	ERb_G336
chr1	59052196	59052369	ERb_G337
chr1	60007109	60007381	ERb_G338
chr1	61734739	61734871	ERb_G339
chr1	61880674	61881163	ERb_G340
chr1	61980574	61980786	ERb_G341
chr1	61980962	61981210	ERb_G342
chr1	61982792	61982951	ERb_G343
chr1	63691578	63691716	ERb_G344
chr1	65117420	65117717	ERb_G345
chr1	65136433	65136755	ERb_G346
chr1	65136939	65137122	ERb_G347
chr1	65154201	65154319	ERb_G348
chr1	65221368	65221734	ERb_G349
chr1	65282653	65282945	ERb_G350
chr1	65493106	65493254	ERb_G351
chr1	65926160	65926273	ERb_G352
chr1	67163619	67163776	ERb_G353
chr1	67323394	67323563	ERb_G354
chr1	67706580	67706813	ERb_G355
chr1	70956701	70956902	ERb_G356
chr1	71153680	71153847	ERb_G357
chr1	71684285	71684452	ERb_G358
chr1	71686962	71687127	ERb_G359
chr1	74237689	74237860	ERb_G360
chr1	79885181	79885350	ERb_G361
chr1	80322244	80322397	ERb_G362
chr1	81405454	81405594	ERb_G363
chr1	81413173	81413479	ERb_G364
chr1	83292198	83292413	ERb_G365
chr1	84744536	84744727	ERb_G366
chr1	84998043	84998306	ERb_G367
chr1	85085613	85085774	ERb_G368
chr1	85536183	85536401	ERb_G369
chr1	85733863	85734079	ERb_G370
chr1	85789238	85789451	ERb_G371
chr1	85837380	85837653	ERb_G372
chr1	89596497	89596662	ERb_G373
chr1	89842475	89842649	ERb_G374
chr1	90128388	90128491	ERb_G375
chr1	90181031	90181150	ERb_G376
chr1	91625335	91625758	ERb_G377
chr1	92197246	92197471	ERb_G378
chr1	93823406	93823576	ERb_G379
chr1	93837436	93837891	ERb_G380
chr1	93847504	93847690	ERb_G381
chr1	93910785	93910954	ERb_G382
chr1	94017939	94018166	ERb_G383
chr1	94339118	94339321	ERb_G384
chr1	94339435	94339615	ERb_G385
chr1	94485939	94486151	ERb_G386
chr1	94490560	94490724	ERb_G387
chr1	96298130	96298236	ERb_G388
chr1	96298758	96298984	ERb_G389
chr1	96472689	96472799	ERb_G390
chr1	97079096	97079331	ERb_G391
chr1	103071312	103071477	ERb_G392
chr1	107401461	107401797	ERb_G393
chr1	107870075	107870196	ERb_G394
chr1	108280777	108281124	ERb_G395
chr1	108469563	108469735	ERb_G396
chr1	108543278	108543632	ERb_G397
chr1	109005146	109005380	ERb_G398
chr1	109157516	109157659	ERb_G399
chr1	109167252	109167321	ERb_G400
chr1	109188032	109188259	ERb_G401
chr1	109221143	109221345	ERb_G402
chr1	109232879	109232983	ERb_G403
chr1	109297704	109297796	ERb_G404
chr1	109440635	109440809	ERb_G405
chr1	109482080	109482420	ERb_G406
chr1	109482430	109482730	ERb_G407
chr1	109493533	109493728	ERb_G408
chr1	109495336	109495723	ERb_G409
chr1	109496340	109496664	ERb_G410
chr1	109498823	109499015	ERb_G411
chr1	109512505	109512900	ERb_G412
chr1	109584098	109584573	ERb_G413
chr1	109590442	109590686	ERb_G414
chr1	109594871	109595141	ERb_G415
chr1	109616726	109616997	ERb_G416
chr1	109618858	109619261	ERb_G417
chr1	110061471	110061720	ERb_G418
chr1	110069370	110069477	ERb_G419
chr1	110069625	110069978	ERb_G420
chr1	110072970	110073177	ERb_G421
chr1	110073213	110073428	ERb_G422
chr1	110073846	110074113	ERb_G423
chr1	110292154	110292396	ERb_G424
chr1	110294668	110294893	ERb_G425
chr1	110510210	110510377	ERb_G426
chr1	110656793	110656911	ERb_G427
chr1	110682530	110682702	ERb_G428
chr1	110751726	110751837	ERb_G429
chr1	111090722	111091019	ERb_G430
chr1	111115550	111115697	ERb_G431
chr1	111389425	111389653	ERb_G432
chr1	111547291	111547432	ERb_G433
chr1	111548626	111548780	ERb_G434
chr1	111857589	111858107	ERb_G435
chr1	112354446	112354515	ERb_G436
chr1	112403194	112403359	ERb_G437
chr1	112949852	112950021	ERb_G438
chr1	113386867	113387039	ERb_G439
chr1	113732829	113733153	ERb_G440
chr1	113947029	113947198	ERb_G441
chr1	114249303	114249827	ERb_G442
chr1	114320746	114321130	ERb_G443
chr1	114560734	114561174	ERb_G444
chr1	114854593	114855212	ERb_G445
chr1	114861523	114861827	ERb_G446
chr1	115014225	115014835	ERb_G447
chr1	115994182	115994451	ERb_G448
chr1	116009378	116010010	ERb_G449
chr1	116010028	116010561	ERb_G450
chr1	116020775	116021057	ERb_G451
chr1	116055239	116055636	ERb_G452
chr1	116057097	116057920	ERb_G453
chr1	116058624	116058960	ERb_G454
chr1	116058984	116059353	ERb_G455
chr1	116155145	116155708	ERb_G456
chr1	116159610	116160082	ERb_G457
chr1	116296670	116297197	ERb_G458
chr1	116352707	116353177	ERb_G459
chr1	116586837	116587359	ERb_G460
chr1	116612180	116612827	ERb_G461
chr1	116633671	116633942	ERb_G462
chr1	116634243	116634777	ERb_G463
chr1	116656048	116656799	ERb_G464
chr1	116716817	116717410	ERb_G465
chr1	116793511	116793769	ERb_G466
chr1	116793785	116794030	ERb_G467
chr1	116852561	116852929	ERb_G468
chr1	116853086	116853517	ERb_G469
chr1	116919801	116920045	ERb_G470
chr1	116966012	116966174	ERb_G471
chr1	116976943	116977095	ERb_G472
chr1	116987558	116987863	ERb_G473
chr1	116996784	116996939	ERb_G474
chr1	116997003	116997201	ERb_G475
chr1	117010845	117011289	ERb_G476
chr1	117012002	117012210	ERb_G477
chr1	117018464	117018688	ERb_G478
chr1	117019427	117019570	ERb_G479
chr1	117060835	117060966	ERb_G480
chr1	117135900	117136183	ERb_G481
chr1	117197886	117198176	ERb_G482
chr1	117203029	117203393	ERb_G483
chr1	117223920	117224252	ERb_G484
chr1	117246788	117247108	ERb_G485
chr1	117263995	117264297	ERb_G486
chr1	117357468	117357893	ERb_G487
chr1	117466572	117466870	ERb_G488
chr1	117525789	117526146	ERb_G489
chr1	117612890	117613506	ERb_G490
chr1	117711331	117711471	ERb_G491
chr1	117907280	117907545	ERb_G492
chr1	117914993	117915322	ERb_G493
chr1	117915406	117915660	ERb_G494
chr1	117934009	117934219	ERb_G495
chr1	117934318	117934746	ERb_G496
chr1	117936333	117936708	ERb_G497
chr1	118461249	118461471	ERb_G498
chr1	119815305	119815451	ERb_G499
chr1	120363478	120363586	ERb_G500
chr1	120376727	120376847	ERb_G501
chr1	120823374	120823495	ERb_G502
chr1	121086758	121086848	ERb_G503
chr1	121185616	121186984	ERb_G504
chr1	142110171	142110276	ERb_G505
chr1	143309942	143310167	ERb_G506
chr1	143310256	143310387	ERb_G507
chr1	143700427	143701090	ERb_G508
chr1	143704166	143704756	ERb_G509
chr1	144021522	144021666	ERb_G510
chr1	144283034	144283186	ERb_G511
chr1	144380581	144380944	ERb_G512
chr1	144434844	144435242	ERb_G513
chr1	144437769	144438333	ERb_G514
chr1	144455418	144455690	ERb_G515
chr1	145047943	145048285	ERb_G516
chr1	145048343	145048687	ERb_G517
chr1	145052662	145052824	ERb_G518
chr1	145052947	145053127	ERb_G519
chr1	145476863	145477085	ERb_G520
chr1	145550999	145551300	ERb_G521
chr1	145608032	145608851	ERb_G522
chr1	146193922	146194135	ERb_G523
chr1	146608100	146608256	ERb_G524
chr1	146827851	146827967	ERb_G525
chr1	146854955	146855078	ERb_G526
chr1	147476172	147476341	ERb_G527
chr1	147561254	147561441	ERb_G528
chr1	148138118	148138266	ERb_G529
chr1	148255988	148256393	ERb_G530
chr1	148452671	148452846	ERb_G531
chr1	148473395	148473540	ERb_G532
chr1	148495042	148495306	ERb_G533
chr1	148507381	148507525	ERb_G534
chr1	148600435	148600650	ERb_G535
chr1	148787978	148788275	ERb_G536
chr1	148788392	148788554	ERb_G537
chr1	148803136	148803388	ERb_G538
chr1	148818668	148818805	ERb_G539
chr1	149050759	149050905	ERb_G540
chr1	149165335	149165508	ERb_G541
chr1	149207944	149208193	ERb_G542
chr1	149210357	149210763	ERb_G543
chr1	149210810	149211254	ERb_G544
chr1	149218424	149218667	ERb_G545
chr1	149220792	149221555	ERb_G546
chr1	149245682	149246024	ERb_G547
chr1	149247155	149247406	ERb_G548
chr1	149348168	149348347	ERb_G549
chr1	149428781	149428945	ERb_G550
chr1	149550656	149550891	ERb_G551
chr1	149586737	149586889	ERb_G552
chr1	149692291	149692458	ERb_G553
chr1	149750560	149750706	ERb_G554
chr1	149750823	149750965	ERb_G555
chr1	149753193	149753540	ERb_G556
chr1	149787946	149788221	ERb_G557
chr1	149808843	149808940	ERb_G558
chr1	149821128	149821539	ERb_G559
chr1	150071282	150071428	ERb_G560
chr1	150076016	150076322	ERb_G561
chr1	150100138	150100329	ERb_G562
chr1	150165335	150165561	ERb_G563
chr1	150208152	150208338	ERb_G564
chr1	150232940	150233640	ERb_G565
chr1	150273578	150273712	ERb_G566
chr1	150286845	150287234	ERb_G567
chr1	150982325	150982486	ERb_G568
chr1	150982553	150982775	ERb_G569
chr1	151603443	151603580	ERb_G570
chr1	151604578	151604798	ERb_G571
chr1	151717883	151718101	ERb_G572
chr1	151734262	151734461	ERb_G573
chr1	151750159	151750435	ERb_G574
chr1	151847460	151847644	ERb_G575
chr1	151847805	151847988	ERb_G576
chr1	151848213	151848380	ERb_G577
chr1	151848615	151848763	ERb_G578
chr1	152568466	152568675	ERb_G579
chr1	153042383	153042511	ERb_G580
chr1	153239776	153240035	ERb_G581
chr1	153240066	153240471	ERb_G582
chr1	153243164	153243291	ERb_G583
chr1	153244623	153244901	ERb_G584
chr1	153256319	153256624	ERb_G585
chr1	153330139	153330418	ERb_G586
chr1	153363581	153363774	ERb_G587
chr1	153416449	153416662	ERb_G588
chr1	153461194	153461403	ERb_G589
chr1	153498889	153499021	ERb_G590
chr1	153925424	153925624	ERb_G591
chr1	153927101	153927273	ERb_G592
chr1	154065906	154065979	ERb_G593
chr1	154150828	154150980	ERb_G594
chr1	154174708	154174885	ERb_G595
chr1	154290382	154290594	ERb_G596
chr1	154322637	154322860	ERb_G597
chr1	154449562	154449785	ERb_G598
chr1	154519327	154519451	ERb_G599
chr1	154692841	154692997	ERb_G600
chr1	154708149	154708238	ERb_G601
chr1	154725103	154725319	ERb_G602
chr1	154852911	154853227	ERb_G603
chr1	154871290	154871462	ERb_G604
chr1	154983262	154983434	ERb_G605
chr1	154985158	154985296	ERb_G606
chr1	155368594	155368913	ERb_G607
chr1	156381700	156381837	ERb_G608
chr1	156394398	156394577	ERb_G609
chr1	158032796	158032924	ERb_G610
chr1	158136814	158137067	ERb_G611
chr1	158137475	158137613	ERb_G612
chr1	158153178	158153349	ERb_G613
chr1	158207495	158207651	ERb_G614
chr1	158320587	158320761	ERb_G615
chr1	159274656	159274846	ERb_G616
chr1	159319951	159320125	ERb_G617
chr1	159325477	159325636	ERb_G618
chr1	160388629	160388992	ERb_G619
chr1	160395925	160396165	ERb_G620
chr1	160402010	160402226	ERb_G621
chr1	160402330	160402690	ERb_G622
chr1	160404675	160405077	ERb_G623
chr1	160521753	160522077	ERb_G624
chr1	161743650	161743787	ERb_G625
chr1	161841287	161841461	ERb_G626
chr1	162795675	162795786	ERb_G627
chr1	162834656	162834908	ERb_G628
chr1	162942888	162943054	ERb_G629
chr1	162952191	162952418	ERb_G630
chr1	162984081	162984794	ERb_G631
chr1	163008696	163008916	ERb_G632
chr1	163394726	163394895	ERb_G633
chr1	163398834	163399144	ERb_G634
chr1	164839116	164839521	ERb_G635
chr1	164913908	164914099	ERb_G636
chr1	166867567	166867785	ERb_G637
chr1	166970833	166971087	ERb_G638
chr1	167057751	167057936	ERb_G639
chr1	167143087	167143329	ERb_G640
chr1	167344740	167344972	ERb_G641
chr1	167709298	167709500	ERb_G642
chr1	167721314	167721559	ERb_G643
chr1	167721613	167721903	ERb_G644
chr1	167753385	167753644	ERb_G645
chr1	167753659	167753736	ERb_G646
chr1	167765247	167765579	ERb_G647
chr1	167908004	167908154	ERb_G648
chr1	168130055	168130259	ERb_G649
chr1	169660345	169660596	ERb_G650
chr1	169705908	169706052	ERb_G651
chr1	170594685	170594936	ERb_G652
chr1	170667531	170667708	ERb_G653
chr1	170684668	170684905	ERb_G654
chr1	170720048	170720245	ERb_G655
chr1	170765829	170766225	ERb_G656
chr1	170982131	170982431	ERb_G657
chr1	171712704	171712927	ERb_G658
chr1	172104128	172104317	ERb_G659
chr1	172254450	172254661	ERb_G660
chr1	173207425	173207538	ERb_G661
chr1	174191177	174191300	ERb_G662
chr1	174443934	174444093	ERb_G663
chr1	175492174	175492355	ERb_G664
chr1	175537125	175537370	ERb_G665
chr1	175807554	175807815	ERb_G666
chr1	175821414	175821629	ERb_G667
chr1	175856457	175856709	ERb_G668
chr1	176148886	176149009	ERb_G669
chr1	176750118	176750356	ERb_G670
chr1	176961570	176961761	ERb_G671
chr1	176961788	176961970	ERb_G672
chr1	177369587	177369738	ERb_G673
chr1	177827449	177827684	ERb_G674
chr1	178102400	178102548	ERb_G675
chr1	178316235	178316416	ERb_G676
chr1	178390267	178390465	ERb_G677
chr1	178393158	178393487	ERb_G678
chr1	178402596	178402868	ERb_G679
chr1	178403326	178404045	ERb_G680
chr1	178404757	178405092	ERb_G681
chr1	178464255	178464513	ERb_G682
chr1	178465784	178465982	ERb_G683
chr1	178505715	178505908	ERb_G684
chr1	178600904	178601048	ERb_G685
chr1	179269983	179270186	ERb_G686
chr1	179355040	179355401	ERb_G687
chr1	179362663	179363069	ERb_G688
chr1	179370788	179371108	ERb_G689
chr1	179837902	179838057	ERb_G690
chr1	180376900	180377099	ERb_G691
chr1	180480232	180480505	ERb_G692
chr1	180573773	180573929	ERb_G693
chr1	180869338	180870105	ERb_G694
chr1	180882103	180882406	ERb_G695
chr1	181259291	181259573	ERb_G696
chr1	181259589	181259944	ERb_G697
chr1	181450139	181450273	ERb_G698
chr1	181707418	181707613	ERb_G699
chr1	181708022	181708227	ERb_G700
chr1	182392205	182392430	ERb_G701
chr1	182644347	182644641	ERb_G702
chr1	182663547	182663725	ERb_G703
chr1	182718717	182719117	ERb_G704
chr1	182783622	182783762	ERb_G705
chr1	182803692	182803863	ERb_G706
chr1	182868493	182868855	ERb_G707
chr1	183017053	183017278	ERb_G708
chr1	183074463	183074644	ERb_G709
chr1	183141028	183141294	ERb_G710
chr1	183553163	183553485	ERb_G711
chr1	183969697	183969923	ERb_G712
chr1	183982572	183982747	ERb_G713
chr1	184055651	184055768	ERb_G714
chr1	184178885	184178990	ERb_G715
chr1	184203648	184203822	ERb_G716
chr1	184344220	184344386	ERb_G717
chr1	184388393	184388778	ERb_G718
chr1	184677206	184677335	ERb_G719
chr1	184705387	184705524	ERb_G720
chr1	185272223	185272355	ERb_G721
chr1	186368092	186368220	ERb_G722
chr1	186608689	186608895	ERb_G723
chr1	186668236	186668437	ERb_G724
chr1	187485522	187485615	ERb_G725
chr1	187859593	187859726	ERb_G726
chr1	188359932	188360056	ERb_G727
chr1	188730574	188730708	ERb_G728
chr1	189055062	189055199	ERb_G729
chr1	189353417	189353579	ERb_G730
chr1	189388914	189389091	ERb_G731
chr1	189444026	189444200	ERb_G732
chr1	189834561	189834721	ERb_G733
chr1	189937943	189938105	ERb_G734
chr1	190643645	190643784	ERb_G735
chr1	191357528	191357715	ERb_G736
chr1	191693598	191693726	ERb_G737
chr1	192155668	192155885	ERb_G738
chr1	192435450	192435599	ERb_G739
chr1	193080165	193080340	ERb_G740
chr1	193655239	193655404	ERb_G741
chr1	194086859	194087008	ERb_G742
chr1	195713239	195713413	ERb_G743
chr1	195721558	195721915	ERb_G744
chr1	196464720	196464911	ERb_G745
chr1	196690880	196691064	ERb_G746
chr1	196700899	196701182	ERb_G747
chr1	196891373	196891638	ERb_G748
chr1	198230944	198231102	ERb_G749
chr1	198252541	198252998	ERb_G750
chr1	198308611	198308781	ERb_G751
chr1	198354488	198354759	ERb_G752
chr1	198572988	198573284	ERb_G753
chr1	198607979	198608204	ERb_G754
chr1	198905564	198905726	ERb_G755
chr1	199124854	199125092	ERb_G756
chr1	199392287	199392518	ERb_G757
chr1	199511055	199511241	ERb_G758
chr1	199522305	199522500	ERb_G759
chr1	199524550	199524854	ERb_G760
chr1	199545149	199545417	ERb_G761
chr1	199588721	199589578	ERb_G762
chr1	199616153	199616383	ERb_G763
chr1	199616796	199617118	ERb_G764
chr1	199617137	199617575	ERb_G765
chr1	199742515	199743076	ERb_G766
chr1	199833716	199834063	ERb_G767
chr1	199840717	199840940	ERb_G768
chr1	199950496	199950716	ERb_G769
chr1	199964806	199964893	ERb_G770
chr1	199996446	199996580	ERb_G771
chr1	200251961	200252098	ERb_G772
chr1	200253521	200253717	ERb_G773
chr1	200254103	200254809	ERb_G774
chr1	200254947	200255083	ERb_G775
chr1	200258809	200259165	ERb_G776
chr1	200270225	200270352	ERb_G777
chr1	200270428	200270652	ERb_G778
chr1	200270657	200271035	ERb_G779
chr1	200282051	200282462	ERb_G780
chr1	200282588	200283090	ERb_G781
chr1	200292686	200293085	ERb_G782
chr1	200293992	200294421	ERb_G783
chr1	200294439	200294771	ERb_G784
chr1	200321671	200322043	ERb_G785
chr1	200341192	200341521	ERb_G786
chr1	200342040	200342481	ERb_G787
chr1	200342938	200343361	ERb_G788
chr1	200343601	200343816	ERb_G789
chr1	200344004	200344368	ERb_G790
chr1	200348439	200348593	ERb_G791
chr1	200348638	200348992	ERb_G792
chr1	200368064	200368582	ERb_G793
chr1	200378805	200379181	ERb_G794
chr1	200385980	200386120	ERb_G795
chr1	200433159	200433297	ERb_G796
chr1	200436058	200436293	ERb_G797
chr1	200571214	200571326	ERb_G798
chr1	200767978	200768217	ERb_G799
chr1	200824948	200825260	ERb_G800
chr1	201200359	201200711	ERb_G801
chr1	201295194	201295390	ERb_G802
chr1	201324871	201325528	ERb_G803
chr1	201337621	201337825	ERb_G804
chr1	201398711	201398899	ERb_G805
chr1	201405460	201405626	ERb_G806
chr1	201755335	201755507	ERb_G807
chr1	201910028	201910310	ERb_G808
chr1	202106121	202106284	ERb_G809
chr1	202165448	202165750	ERb_G810
chr1	202167924	202168174	ERb_G811
chr1	202231922	202232222	ERb_G812
chr1	202338625	202338811	ERb_G813
chr1	202339711	202340193	ERb_G814
chr1	202340216	202340335	ERb_G815
chr1	202340382	202340672	ERb_G816
chr1	202365974	202366244	ERb_G817
chr1	202366985	202367268	ERb_G818
chr1	202381201	202381432	ERb_G819
chr1	202416378	202416564	ERb_G820
chr1	202616105	202616626	ERb_G821
chr1	202616971	202617088	ERb_G822
chr1	202634259	202634411	ERb_G823
chr1	202679014	202679434	ERb_G824
chr1	202715608	202715843	ERb_G825
chr1	202729596	202729910	ERb_G826
chr1	202798250	202798542	ERb_G827
chr1	202798753	202799042	ERb_G828
chr1	202801443	202801662	ERb_G829
chr1	202808855	202809532	ERb_G830
chr1	202811674	202812022	ERb_G831
chr1	202920505	202920731	ERb_G832
chr1	202966934	202967128	ERb_G833
chr1	202999476	202999854	ERb_G834
chr1	203037604	203037741	ERb_G835
chr1	203042719	203042918	ERb_G836
chr1	203454245	203454408	ERb_G837
chr1	203772075	203772394	ERb_G838
chr1	203779028	203779177	ERb_G839
chr1	203804168	203804309	ERb_G840
chr1	204130845	204130985	ERb_G841
chr1	204659958	204660139	ERb_G842
chr1	204741375	204741545	ERb_G843
chr1	204928960	204929105	ERb_G844
chr1	204934665	204934924	ERb_G845
chr1	205083675	205083880	ERb_G846
chr1	205087549	205087738	ERb_G847
chr1	205135328	205135580	ERb_G848
chr1	205141313	205141578	ERb_G849
chr1	205143576	205143959	ERb_G850
chr1	205436157	205436321	ERb_G851
chr1	205481531	205481860	ERb_G852
chr1	205556207	205556415	ERb_G853
chr1	207567749	207567872	ERb_G854
chr1	208532543	208532634	ERb_G855
chr1	208606969	208607167	ERb_G856
chr1	209041749	209041875	ERb_G857
chr1	209498833	209499127	ERb_G858
chr1	209843571	209843789	ERb_G859
chr1	209883515	209883798	ERb_G860
chr1	209975751	209975887	ERb_G861
chr1	210160289	210160435	ERb_G862
chr1	212678067	212678270	ERb_G863
chr1	213033297	213033430	ERb_G864
chr1	213071032	213071181	ERb_G865
chr1	213311580	213311699	ERb_G866
chr1	213354098	213354365	ERb_G867
chr1	213362957	213363183	ERb_G868
chr1	213713926	213714090	ERb_G869
chr1	213722017	213722487	ERb_G870
chr1	213780056	213780561	ERb_G871
chr1	213823341	213823634	ERb_G872
chr1	215364582	215364708	ERb_G873
chr1	215845100	215845240	ERb_G874
chr1	216603260	216603454	ERb_G875
chr1	217699899	217700128	ERb_G876
chr1	217770667	217771041	ERb_G877
chr1	217771208	217771443	ERb_G878
chr1	217982106	217982214	ERb_G879
chr1	218044124	218044324	ERb_G880
chr1	218577790	218577921	ERb_G881
chr1	218662417	218662543	ERb_G882
chr1	219207256	219207385	ERb_G883
chr1	219546058	219546215	ERb_G884
chr1	220079902	220080144	ERb_G885
chr1	220085981	220086146	ERb_G886
chr1	220127081	220127253	ERb_G887
chr1	220345342	220345501	ERb_G888
chr1	221389132	221389294	ERb_G889
chr1	221452599	221452807	ERb_G890
chr1	221559423	221559623	ERb_G891
chr1	221643018	221643167	ERb_G892
chr1	221684550	221684729	ERb_G893
chr1	221909571	221909816	ERb_G894
chr1	221920010	221920199	ERb_G895
chr1	221966601	221966838	ERb_G896
chr1	221966847	221967002	ERb_G897
chr1	221975803	221975938	ERb_G898
chr1	222397193	222397361	ERb_G899
chr1	222437334	222437464	ERb_G900
chr1	222457748	222457909	ERb_G901
chr1	222457937	222458354	ERb_G902
chr1	222514334	222514496	ERb_G903
chr1	222514577	222514660	ERb_G904
chr1	223704989	223705210	ERb_G905
chr1	223708747	223708856	ERb_G906
chr1	224057352	224057604	ERb_G907
chr1	224129852	224130103	ERb_G908
chr1	224316417	224316596	ERb_G909
chr1	224952334	224952712	ERb_G910
chr1	224965791	224965942	ERb_G911
chr1	224992291	224992482	ERb_G912
chr1	225069555	225069775	ERb_G913
chr1	226018234	226018700	ERb_G914
chr1	226020550	226020867	ERb_G915
chr1	226145940	226146208	ERb_G916
chr1	226147639	226147911	ERb_G917
chr1	226148290	226148701	ERb_G918
chr1	226182293	226182453	ERb_G919
chr1	226189159	226189378	ERb_G920
chr1	226191264	226191423	ERb_G921
chr1	226625610	226625836	ERb_G922
chr1	226661225	226661394	ERb_G923
chr1	226675581	226675732	ERb_G924
chr1	226686308	226686412	ERb_G925
chr1	227033629	227033828	ERb_G926
chr1	227056325	227056464	ERb_G927
chr1	227063453	227063986	ERb_G928
chr1	227067119	227067285	ERb_G929
chr1	227076025	227076308	ERb_G930
chr1	227205815	227206071	ERb_G931
chr1	227206092	227206265	ERb_G932
chr1	227350488	227350766	ERb_G933
chr1	227367354	227367509	ERb_G934
chr1	227401813	227401955	ERb_G935
chr1	227423652	227424072	ERb_G936
chr1	227425851	227426140	ERb_G937
chr1	228286610	228286997	ERb_G938
chr1	228287052	228287308	ERb_G939
chr1	228702846	228703110	ERb_G940
chr1	228960543	228960754	ERb_G941
chr1	228962654	228962978	ERb_G942
chr1	229793286	229793473	ERb_G943
chr1	229829602	229829763	ERb_G944
chr1	229973250	229973414	ERb_G945
chr1	230189579	230189758	ERb_G946
chr1	230366006	230366192	ERb_G947
chr1	230395359	230395575	ERb_G948
chr1	230525132	230525360	ERb_G949
chr1	230757615	230757807	ERb_G950
chr1	230802907	230803183	ERb_G951
chr1	231283998	231284371	ERb_G952
chr1	231529817	231530052	ERb_G953
chr1	231817424	231817595	ERb_G954
chr1	231817645	231817826	ERb_G955
chr1	231838485	231838738	ERb_G956
chr1	231907416	231907542	ERb_G957
chr1	231907623	231907873	ERb_G958
chr1	231917345	231917719	ERb_G959
chr1	232175182	232175465	ERb_G960
chr1	232767129	232767302	ERb_G961
chr1	232810489	232810719	ERb_G962
chr1	232841360	232841670	ERb_G963
chr1	232886615	232886873	ERb_G964
chr1	232927200	232927379	ERb_G965
chr1	232949229	232949408	ERb_G966
chr1	233077943	233078285	ERb_G967
chr1	233078588	233078837	ERb_G968
chr1	233078853	233079152	ERb_G969
chr1	233163277	233163413	ERb_G970
chr1	233165625	233165786	ERb_G971
chr1	233190059	233190212	ERb_G972
chr1	233525922	233526250	ERb_G973
chr1	233597531	233597740	ERb_G974
chr1	233618750	233618914	ERb_G975
chr1	234530759	234530934	ERb_G976
chr1	234915625	234915727	ERb_G977
chr1	235345544	235345668	ERb_G978
chr1	238665941	238666250	ERb_G979
chr1	238666258	238666492	ERb_G980
chr1	238799813	238799950	ERb_G981
chr1	239386617	239386806	ERb_G982
chr1	239495157	239495317	ERb_G983
chr1	239495507	239495711	ERb_G984
chr1	239592271	239592541	ERb_G985
chr1	240047184	240047337	ERb_G986
chr1	241820824	241820975	ERb_G987
chr1	243200228	243200401	ERb_G988
chr1	244812704	244812957	ERb_G989
chr1	244813668	244813803	ERb_G990
chr1	244838826	244838946	ERb_G991
chr1	247166878	247167039	ERb_G992
chr10	120582	120748	ERb_G993
chr10	124404	124557	ERb_G994
chr10	126150	126387	ERb_G995
chr10	148139	148400	ERb_G996
chr10	148585	148723	ERb_G997
chr10	162455	162626	ERb_G998
chr10	162916	163252	ERb_G999
chr10	427232	427380	ERb_G1000
chr10	472201	472429	ERb_G1001
chr10	547126	547309	ERb_G1002
chr10	556477	556656	ERb_G1003
chr10	569181	569389	ERb_G1004
chr10	725412	725593	ERb_G1005
chr10	883121	883274	ERb_G1006
chr10	905257	905409	ERb_G1007
chr10	1006355	1006690	ERb_G1008
chr10	1006822	1007021	ERb_G1009
chr10	1085023	1085215	ERb_G1010
chr10	1085246	1085363	ERb_G1011
chr10	1301147	1301265	ERb_G1012
chr10	1391469	1391829	ERb_G1013
chr10	3322110	3322296	ERb_G1014
chr10	3617200	3617390	ERb_G1015
chr10	3780288	3780441	ERb_G1016
chr10	3939077	3939249	ERb_G1017
chr10	4206374	4206568	ERb_G1018
chr10	4311956	4312192	ERb_G1019
chr10	4312919	4313054	ERb_G1020
chr10	4694035	4694234	ERb_G1021
chr10	5041501	5041665	ERb_G1022
chr10	5520127	5520768	ERb_G1023
chr10	5525776	5526130	ERb_G1024
chr10	5528516	5528941	ERb_G1025
chr10	5535534	5535785	ERb_G1026
chr10	5576744	5576913	ERb_G1027
chr10	5578138	5578278	ERb_G1028
chr10	5578930	5579100	ERb_G1029
chr10	5580167	5580523	ERb_G1030
chr10	5585796	5586117	ERb_G1031
chr10	5586395	5586658	ERb_G1032
chr10	5611736	5611942	ERb_G1033
chr10	5615546	5615690	ERb_G1034
chr10	5692649	5692777	ERb_G1035
chr10	5705048	5705447	ERb_G1036
chr10	5741822	5742172	ERb_G1037
chr10	5742291	5742564	ERb_G1038
chr10	5767268	5767452	ERb_G1039
chr10	6104489	6104663	ERb_G1040
chr10	6226505	6226783	ERb_G1041
chr10	6236844	6237006	ERb_G1042
chr10	6285354	6285548	ERb_G1043
chr10	6344702	6344877	ERb_G1044
chr10	6361532	6361683	ERb_G1045
chr10	6379488	6380312	ERb_G1046
chr10	6383514	6383701	ERb_G1047
chr10	6386202	6386367	ERb_G1048
chr10	6446948	6447135	ERb_G1049
chr10	6447540	6447691	ERb_G1050
chr10	6481431	6481641	ERb_G1051
chr10	6483496	6483771	ERb_G1052
chr10	7315691	7316006	ERb_G1053
chr10	8027881	8028170	ERb_G1054
chr10	8131540	8131822	ERb_G1055
chr10	8166909	8167207	ERb_G1056
chr10	8210291	8210567	ERb_G1057
chr10	8489819	8489935	ERb_G1058
chr10	8808017	8808304	ERb_G1059
chr10	8938868	8939077	ERb_G1060
chr10	9120246	9120579	ERb_G1061
chr10	9268728	9268985	ERb_G1062
chr10	9270111	9270894	ERb_G1063
chr10	11228609	11228734	ERb_G1064
chr10	11722666	11722799	ERb_G1065
chr10	11769772	11770047	ERb_G1066
chr10	11797929	11798204	ERb_G1067
chr10	11907072	11907235	ERb_G1068
chr10	11913546	11913906	ERb_G1069
chr10	11957494	11957748	ERb_G1070
chr10	12582404	12582562	ERb_G1071
chr10	12687828	12688075	ERb_G1072
chr10	12954764	12954903	ERb_G1073
chr10	12963909	12964035	ERb_G1074
chr10	13790894	13791030	ERb_G1075
chr10	14378303	14378558	ERb_G1076
chr10	14489517	14489967	ERb_G1077
chr10	15543524	15543615	ERb_G1078
chr10	17430787	17430947	ERb_G1079
chr10	17469921	17470091	ERb_G1080
chr10	17527588	17527994	ERb_G1081
chr10	17725750	17725942	ERb_G1082
chr10	19561391	19561593	ERb_G1083
chr10	21503400	21503631	ERb_G1084
chr10	21665704	21665868	ERb_G1085
chr10	22143872	22144007	ERb_G1086
chr10	22199707	22199974	ERb_G1087
chr10	22331904	22332178	ERb_G1088
chr10	22866756	22866914	ERb_G1089
chr10	22912585	22913109	ERb_G1090
chr10	22949311	22949466	ERb_G1091
chr10	22961980	22962158	ERb_G1092
chr10	22962482	22962635	ERb_G1093
chr10	23010692	23010947	ERb_G1094
chr10	23012191	23012558	ERb_G1095
chr10	23055865	23056058	ERb_G1096
chr10	23410482	23410701	ERb_G1097
chr10	24536744	24536935	ERb_G1098
chr10	24666992	24667157	ERb_G1099
chr10	25215373	25215526	ERb_G1100
chr10	25320862	25321003	ERb_G1101
chr10	25713645	25713914	ERb_G1102
chr10	25822736	25822852	ERb_G1103
chr10	27311129	27311364	ERb_G1104
chr10	27316912	27317029	ERb_G1105
chr10	27569267	27569595	ERb_G1106
chr10	28824954	28825424	ERb_G1107
chr10	28825463	28826072	ERb_G1108
chr10	29011098	29011358	ERb_G1109
chr10	29254408	29254704	ERb_G1110
chr10	29434020	29434226	ERb_G1111
chr10	29436812	29437160	ERb_G1112
chr10	29453858	29454229	ERb_G1113
chr10	29461488	29461636	ERb_G1114
chr10	29478980	29479201	ERb_G1115
chr10	29632228	29632549	ERb_G1116
chr10	29687256	29687443	ERb_G1117
chr10	29951601	29951755	ERb_G1118
chr10	29959314	29959626	ERb_G1119
chr10	30141125	30141464	ERb_G1120
chr10	30141517	30141670	ERb_G1121
chr10	30286792	30286970	ERb_G1122
chr10	30694095	30694334	ERb_G1123
chr10	30762633	30762882	ERb_G1124
chr10	30823136	30823300	ERb_G1125
chr10	30839773	30839902	ERb_G1126
chr10	30851639	30851938	ERb_G1127
chr10	30865543	30865903	ERb_G1128
chr10	30871341	30871632	ERb_G1129
chr10	31160342	31160620	ERb_G1130
chr10	31192219	31192366	ERb_G1131
chr10	31434485	31434657	ERb_G1132
chr10	32088073	32088214	ERb_G1133
chr10	32435036	32435198	ERb_G1134
chr10	32526659	32526818	ERb_G1135
chr10	32980674	32980829	ERb_G1136
chr10	33593262	33593624	ERb_G1137
chr10	33600966	33601158	ERb_G1138
chr10	33664868	33665179	ERb_G1139
chr10	33681757	33682050	ERb_G1140
chr10	34128641	34128831	ERb_G1141
chr10	34130754	34131015	ERb_G1142
chr10	34546561	34546667	ERb_G1143
chr10	34756441	34756624	ERb_G1144
chr10	35121457	35121676	ERb_G1145
chr10	35723652	35723789	ERb_G1146
chr10	35875750	35875888	ERb_G1147
chr10	42841804	42842216	ERb_G1148
chr10	42860389	42860537	ERb_G1149
chr10	42897521	42897898	ERb_G1150
chr10	42898050	42898224	ERb_G1151
chr10	42901783	42902010	ERb_G1152
chr10	42926230	42926755	ERb_G1153
chr10	43014021	43014176	ERb_G1154
chr10	43171711	43171879	ERb_G1155
chr10	43988752	43988946	ERb_G1156
chr10	43989049	43989345	ERb_G1157
chr10	44052175	44052647	ERb_G1158
chr10	44060523	44060717	ERb_G1159
chr10	44116700	44116855	ERb_G1160
chr10	44308208	44308518	ERb_G1161
chr10	44388637	44388785	ERb_G1162
chr10	45409886	45410030	ERb_G1163
chr10	46388016	46388196	ERb_G1164
chr10	46410705	46410957	ERb_G1165
chr10	47152387	47152528	ERb_G1166
chr10	47952114	47952434	ERb_G1167
chr10	49165844	49166282	ERb_G1168
chr10	49184385	49184606	ERb_G1169
chr10	49692086	49692290	ERb_G1170
chr10	50297119	50297421	ERb_G1171
chr10	50390159	50390437	ERb_G1172
chr10	50477090	50477389	ERb_G1173
chr10	50762006	50762128	ERb_G1174
chr10	51201107	51201274	ERb_G1175
chr10	51217419	51217719	ERb_G1176
chr10	51231911	51232201	ERb_G1177
chr10	51242280	51242520	ERb_G1178
chr10	51242568	51242658	ERb_G1179
chr10	51437547	51437692	ERb_G1180
chr10	51903637	51903810	ERb_G1181
chr10	51931402	51931553	ERb_G1182
chr10	51931667	51932012	ERb_G1183
chr10	52044423	52044538	ERb_G1184
chr10	52620296	52620437	ERb_G1185
chr10	54072057	54072275	ERb_G1186
chr10	54079196	54079374	ERb_G1187
chr10	55375956	55376074	ERb_G1188
chr10	58094948	58095101	ERb_G1189
chr10	58843368	58843527	ERb_G1190
chr10	59842376	59842813	ERb_G1191
chr10	60752946	60753342	ERb_G1192
chr10	60780046	60780327	ERb_G1193
chr10	60966478	60966639	ERb_G1194
chr10	61265227	61265514	ERb_G1195
chr10	61277779	61277979	ERb_G1196
chr10	61375478	61375641	ERb_G1197
chr10	61461348	61461739	ERb_G1198
chr10	61844725	61844858	ERb_G1199
chr10	62240287	62240477	ERb_G1200
chr10	62701275	62701547	ERb_G1201
chr10	63038136	63038294	ERb_G1202
chr10	63478714	63478956	ERb_G1203
chr10	63506646	63506921	ERb_G1204
chr10	63542213	63542382	ERb_G1205
chr10	63811376	63811539	ERb_G1206
chr10	63811665	63811895	ERb_G1207
chr10	64275142	64275356	ERb_G1208
chr10	65059889	65060082	ERb_G1209
chr10	65060282	65060721	ERb_G1210
chr10	65060816	65061058	ERb_G1211
chr10	65141946	65142359	ERb_G1212
chr10	65326101	65326204	ERb_G1213
chr10	67684119	67684245	ERb_G1214
chr10	67767956	67768130	ERb_G1215
chr10	68056039	68056395	ERb_G1216
chr10	69194242	69194393	ERb_G1217
chr10	69583356	69583572	ERb_G1218
chr10	69638322	69638501	ERb_G1219
chr10	70150739	70150900	ERb_G1220
chr10	70418687	70419009	ERb_G1221
chr10	70643574	70643751	ERb_G1222
chr10	70744844	70745301	ERb_G1223
chr10	70746005	70746198	ERb_G1224
chr10	70748297	70748662	ERb_G1225
chr10	70749166	70749475	ERb_G1226
chr10	70762674	70763025	ERb_G1227
chr10	70763091	70763382	ERb_G1228
chr10	70790523	70790716	ERb_G1229
chr10	70814434	70814604	ERb_G1230
chr10	70869167	70869402	ERb_G1231
chr10	70888666	70888848	ERb_G1232
chr10	70894716	70894908	ERb_G1233
chr10	71020507	71020644	ERb_G1234
chr10	71059577	71059867	ERb_G1235
chr10	71158134	71158282	ERb_G1236
chr10	71199307	71199430	ERb_G1237
chr10	71549910	71550359	ERb_G1238
chr10	71576796	71576976	ERb_G1239
chr10	71603782	71604074	ERb_G1240
chr10	71737773	71737923	ERb_G1241
chr10	72296924	72297063	ERb_G1242
chr10	72303755	72304113	ERb_G1243
chr10	72763916	72764166	ERb_G1244
chr10	72768526	72768837	ERb_G1245
chr10	72769667	72770241	ERb_G1246
chr10	72773163	72773487	ERb_G1247
chr10	72814340	72814471	ERb_G1248
chr10	72942372	72942552	ERb_G1249
chr10	72942606	72943188	ERb_G1250
chr10	72995690	72995841	ERb_G1251
chr10	73033054	73033314	ERb_G1252
chr10	73280930	73281066	ERb_G1253
chr10	73298048	73298272	ERb_G1254
chr10	73498611	73498894	ERb_G1255
chr10	73539446	73539690	ERb_G1256
chr10	73674368	73674508	ERb_G1257
chr10	73702349	73702711	ERb_G1258
chr10	73761355	73761713	ERb_G1259
chr10	73761760	73761944	ERb_G1260
chr10	74528899	74529083	ERb_G1261
chr10	74547967	74548183	ERb_G1262
chr10	75249238	75249576	ERb_G1263
chr10	75249821	75249983	ERb_G1264
chr10	75249990	75250126	ERb_G1265
chr10	75281141	75281283	ERb_G1266
chr10	75306130	75306534	ERb_G1267
chr10	75318409	75318558	ERb_G1268
chr10	75487965	75488151	ERb_G1269
chr10	75606758	75607006	ERb_G1270
chr10	76173122	76173463	ERb_G1271
chr10	76251393	76251744	ERb_G1272
chr10	76251769	76252034	ERb_G1273
chr10	76256577	76256748	ERb_G1274
chr10	76331248	76331433	ERb_G1275
chr10	76665597	76665867	ERb_G1276
chr10	76674243	76674414	ERb_G1277
chr10	76675144	76675517	ERb_G1278
chr10	76692541	76692806	ERb_G1279
chr10	77545213	77545445	ERb_G1280
chr10	78403847	78404030	ERb_G1281
chr10	78593949	78594149	ERb_G1282
chr10	78624997	78625142	ERb_G1283
chr10	78663473	78663634	ERb_G1284
chr10	78717556	78717881	ERb_G1285
chr10	78822621	78822993	ERb_G1286
chr10	78839168	78839323	ERb_G1287
chr10	78839822	78840273	ERb_G1288
chr10	78843797	78843952	ERb_G1289
chr10	78846102	78846308	ERb_G1290
chr10	78846339	78846479	ERb_G1291
chr10	78846510	78846878	ERb_G1292
chr10	78860847	78861265	ERb_G1293
chr10	78909904	78910236	ERb_G1294
chr10	78961181	78961376	ERb_G1295
chr10	79012382	79012649	ERb_G1296
chr10	79201528	79201678	ERb_G1297
chr10	79286959	79287213	ERb_G1298
chr10	79295368	79295588	ERb_G1299
chr10	79295752	79296104	ERb_G1300
chr10	79299830	79300053	ERb_G1301
chr10	79302134	79302284	ERb_G1302
chr10	79319209	79319448	ERb_G1303
chr10	79731867	79732122	ERb_G1304
chr10	79733134	79733358	ERb_G1305
chr10	80357164	80357340	ERb_G1306
chr10	80407630	80407916	ERb_G1307
chr10	80523654	80523997	ERb_G1308
chr10	80534917	80535080	ERb_G1309
chr10	80558402	80558600	ERb_G1310
chr10	80587053	80587228	ERb_G1311
chr10	80588360	80588473	ERb_G1312
chr10	80592583	80592951	ERb_G1313
chr10	80617984	80618121	ERb_G1314
chr10	80668366	80668537	ERb_G1315
chr10	80669173	80669587	ERb_G1316
chr10	80669925	80670243	ERb_G1317
chr10	80681488	80681767	ERb_G1318
chr10	80693866	80694082	ERb_G1319
chr10	80694933	80695129	ERb_G1320
chr10	80771945	80772254	ERb_G1321
chr10	80772540	80772708	ERb_G1322
chr10	80788519	80788760	ERb_G1323
chr10	81859921	81860048	ERb_G1324
chr10	82030895	82031244	ERb_G1325
chr10	82040834	82041012	ERb_G1326
chr10	82043403	82043520	ERb_G1327
chr10	82158019	82158298	ERb_G1328
chr10	82161095	82161393	ERb_G1329
chr10	82186095	82186607	ERb_G1330
chr10	82187258	82187422	ERb_G1331
chr10	82204009	82204216	ERb_G1332
chr10	82204628	82204840	ERb_G1333
chr10	82221444	82221707	ERb_G1334
chr10	82248341	82248651	ERb_G1335
chr10	82248972	82249235	ERb_G1336
chr10	82254130	82254312	ERb_G1337
chr10	82255322	82255513	ERb_G1338
chr10	83624494	83624650	ERb_G1339
chr10	83648100	83648419	ERb_G1340
chr10	84727420	84727576	ERb_G1341
chr10	85441870	85442254	ERb_G1342
chr10	85527211	85527355	ERb_G1343
chr10	86860418	86860544	ERb_G1344
chr10	87890346	87890471	ERb_G1345
chr10	88152903	88153146	ERb_G1346
chr10	88306307	88306527	ERb_G1347
chr10	88418014	88418181	ERb_G1348
chr10	88432533	88432668	ERb_G1349
chr10	88461257	88461420	ERb_G1350
chr10	88465448	88465784	ERb_G1351
chr10	88505382	88505576	ERb_G1352
chr10	88700874	88701025	ERb_G1353
chr10	88717967	88718540	ERb_G1354
chr10	88845048	88845294	ERb_G1355
chr10	89339240	89339477	ERb_G1356
chr10	89407162	89407301	ERb_G1357
chr10	89409254	89409444	ERb_G1358
chr10	89442037	89442145	ERb_G1359
chr10	90004460	90004615	ERb_G1360
chr10	91027955	91028075	ERb_G1361
chr10	91671158	91671456	ERb_G1362
chr10	91672044	91672253	ERb_G1363
chr10	91722391	91722550	ERb_G1364
chr10	92069388	92069603	ERb_G1365
chr10	92248974	92249133	ERb_G1366
chr10	92462842	92462987	ERb_G1367
chr10	92670865	92671073	ERb_G1368
chr10	93306611	93306920	ERb_G1369
chr10	93339148	93339267	ERb_G1370
chr10	93673110	93673258	ERb_G1371
chr10	93872857	93872995	ERb_G1372
chr10	93874751	93874915	ERb_G1373
chr10	94640949	94641137	ERb_G1374
chr10	94821428	94821735	ERb_G1375
chr10	95184756	95185340	ERb_G1376
chr10	95215520	95215772	ERb_G1377
chr10	95215983	95216273	ERb_G1378
chr10	95231979	95232128	ERb_G1379
chr10	96882790	96883028	ERb_G1380
chr10	97014106	97014275	ERb_G1381
chr10	97023089	97023565	ERb_G1382
chr10	97040684	97040881	ERb_G1383
chr10	97427653	97427796	ERb_G1384
chr10	97987936	97988134	ERb_G1385
chr10	98592907	98593013	ERb_G1386
chr10	99086759	99086924	ERb_G1387
chr10	99087193	99087470	ERb_G1388
chr10	99321472	99321664	ERb_G1389
chr10	100064202	100064324	ERb_G1390
chr10	101094696	101094860	ERb_G1391
chr10	101180884	101180983	ERb_G1392
chr10	101529677	101529847	ERb_G1393
chr10	101755874	101756090	ERb_G1394
chr10	101756133	101756271	ERb_G1395
chr10	101758031	101758204	ERb_G1396
chr10	102114704	102114895	ERb_G1397
chr10	102459915	102460155	ERb_G1398
chr10	102633016	102633542	ERb_G1399
chr10	102736847	102737057	ERb_G1400
chr10	103443977	103444165	ERb_G1401
chr10	104153638	104153847	ERb_G1402
chr10	104200522	104200655	ERb_G1403
chr10	104460491	104460710	ERb_G1404
chr10	104738865	104739023	ERb_G1405
chr10	104918245	104918429	ERb_G1406
chr10	105639884	105640239	ERb_G1407
chr10	105681228	105681697	ERb_G1408
chr10	109296792	109297043	ERb_G1409
chr10	110195955	110196135	ERb_G1410
chr10	110348671	110348893	ERb_G1411
chr10	110538787	110538946	ERb_G1412
chr10	111652735	111652885	ERb_G1413
chr10	112206537	112206849	ERb_G1414
chr10	112206913	112207049	ERb_G1415
chr10	112572385	112572639	ERb_G1416
chr10	112587148	112587304	ERb_G1417
chr10	112602169	112602348	ERb_G1418
chr10	112668261	112668498	ERb_G1419
chr10	114045969	114046115	ERb_G1420
chr10	114428543	114428739	ERb_G1421
chr10	114491854	114491977	ERb_G1422
chr10	114505392	114505785	ERb_G1423
chr10	114528486	114528720	ERb_G1424
chr10	114529049	114529405	ERb_G1425
chr10	114554210	114554427	ERb_G1426
chr10	114560248	114560453	ERb_G1427
chr10	114561779	114561922	ERb_G1428
chr10	115274002	115274123	ERb_G1429
chr10	115428390	115428906	ERb_G1430
chr10	115643487	115643616	ERb_G1431
chr10	115671720	115672054	ERb_G1432
chr10	115677104	115677516	ERb_G1433
chr10	115708406	115708714	ERb_G1434
chr10	115732520	115732919	ERb_G1435
chr10	115989015	115989230	ERb_G1436
chr10	115989267	115989388	ERb_G1437
chr10	116099494	116099823	ERb_G1438
chr10	116257202	116257454	ERb_G1439
chr10	116343322	116343544	ERb_G1440
chr10	116373620	116373794	ERb_G1441
chr10	116397213	116397379	ERb_G1442
chr10	116474182	116474335	ERb_G1443
chr10	117747897	117748072	ERb_G1444
chr10	117830141	117830342	ERb_G1445
chr10	117892935	117893149	ERb_G1446
chr10	118020603	118020872	ERb_G1447
chr10	118755324	118755433	ERb_G1448
chr10	119014237	119014414	ERb_G1449
chr10	119211640	119211809	ERb_G1450
chr10	119232811	119232969	ERb_G1451
chr10	119239957	119240109	ERb_G1452
chr10	120102449	120102566	ERb_G1453
chr10	120750331	120750467	ERb_G1454
chr10	121067004	121067302	ERb_G1455
chr10	121292266	121292600	ERb_G1456
chr10	121292631	121292933	ERb_G1457
chr10	121357951	121358141	ERb_G1458
chr10	121407939	121408071	ERb_G1459
chr10	121413620	121413875	ERb_G1460
chr10	121413985	121414188	ERb_G1461
chr10	121417516	121417750	ERb_G1462
chr10	121535769	121535960	ERb_G1463
chr10	122746244	122746372	ERb_G1464
chr10	123251176	123251342	ERb_G1465
chr10	123259680	123260175	ERb_G1466
chr10	123261506	123261777	ERb_G1467
chr10	123264024	123264231	ERb_G1468
chr10	123303309	123303521	ERb_G1469
chr10	123303594	123303735	ERb_G1470
chr10	123329352	123329656	ERb_G1471
chr10	123330476	123330782	ERb_G1472
chr10	124977409	124977686	ERb_G1473
chr10	125471454	125471704	ERb_G1474
chr10	125493459	125493966	ERb_G1475
chr10	125500827	125501188	ERb_G1476
chr10	125795935	125796047	ERb_G1477
chr10	125806230	125806572	ERb_G1478
chr10	125813654	125813803	ERb_G1479
chr10	125814857	125815087	ERb_G1480
chr10	125842944	125843342	ERb_G1481
chr10	125843741	125843920	ERb_G1482
chr10	125853541	125853692	ERb_G1483
chr10	126344135	126344385	ERb_G1484
chr10	126344752	126344911	ERb_G1485
chr10	126357098	126357266	ERb_G1486
chr10	126702016	126702115	ERb_G1487
chr10	126802339	126802644	ERb_G1488
chr10	126807974	126808317	ERb_G1489
chr10	127270247	127270420	ERb_G1490
chr10	127303351	127303778	ERb_G1491
chr10	127312886	127313058	ERb_G1492
chr10	127738067	127738268	ERb_G1493
chr10	127740992	127741132	ERb_G1494
chr10	127745071	127745363	ERb_G1495
chr10	128596878	128597146	ERb_G1496
chr10	128597187	128597377	ERb_G1497
chr10	129597007	129597220	ERb_G1498
chr10	129633634	129633989	ERb_G1499
chr10	129783555	129783678	ERb_G1500
chr10	130229615	130229729	ERb_G1501
chr10	132048690	132048846	ERb_G1502
chr10	132092653	132092742	ERb_G1503
chr10	132436660	132436826	ERb_G1504
chr10	133828230	133828406	ERb_G1505
chr10	133929289	133929406	ERb_G1506
chr10	134024354	134024467	ERb_G1507
chr10	134070794	134070961	ERb_G1508
chr10	134071388	134071525	ERb_G1509
chr10	134143865	134143974	ERb_G1510
chr10	134157016	134157272	ERb_G1511
chr10	134202951	134203169	ERb_G1512
chr10	134220659	134220770	ERb_G1513
chr10	134235696	134235879	ERb_G1514
chr10	134578929	134579212	ERb_G1515
chr10	134663542	134663754	ERb_G1516
chr10	134941527	134941737	ERb_G1517
chr10	134942075	134942261	ERb_G1518
chr10	134942284	134942554	ERb_G1519
chr10	134943957	134944128	ERb_G1520
chr11	383953	384083	ERb_G1521
chr11	385981	386287	ERb_G1522
chr11	497096	497246	ERb_G1523
chr11	529969	530228	ERb_G1524
chr11	718138	718287	ERb_G1525
chr11	810197	810375	ERb_G1526
chr11	834564	834701	ERb_G1527
chr11	945585	945766	ERb_G1528
chr11	1200607	1200896	ERb_G1529
chr11	1683592	1683780	ERb_G1530
chr11	1750459	1750635	ERb_G1531
chr11	1774301	1774753	ERb_G1532
chr11	1805116	1805326	ERb_G1533
chr11	1806920	1807150	ERb_G1534
chr11	1808002	1808152	ERb_G1535
chr11	1808774	1808967	ERb_G1536
chr11	1811869	1812046	ERb_G1537
chr11	1960951	1961111	ERb_G1538
chr11	1964785	1965030	ERb_G1539
chr11	1968016	1968188	ERb_G1540
chr11	2143053	2143317	ERb_G1541
chr11	2146600	2146921	ERb_G1542
chr11	2146943	2147188	ERb_G1543
chr11	2147343	2147578	ERb_G1544
chr11	2168636	2168874	ERb_G1545
chr11	2171066	2171376	ERb_G1546
chr11	2234919	2235065	ERb_G1547
chr11	2235426	2235509	ERb_G1548
chr11	2461381	2461662	ERb_G1549
chr11	3193255	3193417	ERb_G1550
chr11	3400510	3400639	ERb_G1551
chr11	3791682	3791857	ERb_G1552
chr11	5204648	5204724	ERb_G1553
chr11	6293686	6293820	ERb_G1554
chr11	6373359	6373530	ERb_G1555
chr11	6373637	6373741	ERb_G1556
chr11	6388445	6388590	ERb_G1557
chr11	7550149	7550459	ERb_G1558
chr11	7578179	7578285	ERb_G1559
chr11	8208163	8208313	ERb_G1560
chr11	8314660	8314876	ERb_G1561
chr11	9054888	9054992	ERb_G1562
chr11	9062193	9062354	ERb_G1563
chr11	9067363	9067487	ERb_G1564
chr11	9067823	9067991	ERb_G1565
chr11	9069956	9070185	ERb_G1566
chr11	9088190	9088421	ERb_G1567
chr11	9591441	9591676	ERb_G1568
chr11	9875187	9875296	ERb_G1569
chr11	10373059	10373239	ERb_G1570
chr11	10376760	10376933	ERb_G1571
chr11	10721021	10721176	ERb_G1572
chr11	11432817	11433116	ERb_G1573
chr11	11970463	11970646	ERb_G1574
chr11	11975920	11976083	ERb_G1575
chr11	12088658	12088887	ERb_G1576
chr11	12223639	12224141	ERb_G1577
chr11	12226513	12226712	ERb_G1578
chr11	12226769	12226968	ERb_G1579
chr11	12227958	12228151	ERb_G1580
chr11	12780654	12781051	ERb_G1581
chr11	13021143	13021308	ERb_G1582
chr11	13851453	13851707	ERb_G1583
chr11	13993880	13994151	ERb_G1584
chr11	15472200	15472410	ERb_G1585
chr11	15593619	15593874	ERb_G1586
chr11	15628338	15628546	ERb_G1587
chr11	16934794	16935196	ERb_G1588
chr11	16960703	16960952	ERb_G1589
chr11	16964668	16964984	ERb_G1590
chr11	16965421	16965577	ERb_G1591
chr11	16967526	16967767	ERb_G1592
chr11	17383774	17384110	ERb_G1593
chr11	17425359	17425484	ERb_G1594
chr11	17748209	17748484	ERb_G1595
chr11	19368107	19368335	ERb_G1596
chr11	19897548	19897758	ERb_G1597
chr11	19972952	19973615	ERb_G1598
chr11	20009850	20010339	ERb_G1599
chr11	20010357	20010553	ERb_G1600
chr11	20013830	20014163	ERb_G1601
chr11	20014557	20014759	ERb_G1602
chr11	20576764	20576892	ERb_G1603
chr11	21928276	21928516	ERb_G1604
chr11	22804319	22804462	ERb_G1605
chr11	24078972	24079177	ERb_G1606
chr11	26112157	26112325	ERb_G1607
chr11	27346212	27346355	ERb_G1608
chr11	27860498	27860746	ERb_G1609
chr11	30499877	30500134	ERb_G1610
chr11	30846751	30847026	ERb_G1611
chr11	30889443	30889579	ERb_G1612
chr11	32893281	32893446	ERb_G1613
chr11	33780955	33781098	ERb_G1614
chr11	34103428	34103871	ERb_G1615
chr11	34144211	34144433	ERb_G1616
chr11	34253060	34253217	ERb_G1617
chr11	34611828	34611966	ERb_G1618
chr11	34632056	34632220	ERb_G1619
chr11	34643206	34643422	ERb_G1620
chr11	34646566	34646748	ERb_G1621
chr11	34894104	34894223	ERb_G1622
chr11	35076134	35076419	ERb_G1623
chr11	35273998	35274304	ERb_G1624
chr11	35300742	35300891	ERb_G1625
chr11	35343973	35344323	ERb_G1626
chr11	35369023	35369311	ERb_G1627
chr11	35886285	35886461	ERb_G1628
chr11	35978768	35978937	ERb_G1629
chr11	37046062	37046234	ERb_G1630
chr11	38424561	38424730	ERb_G1631
chr11	38439163	38439311	ERb_G1632
chr11	38950153	38950406	ERb_G1633
chr11	41860899	41861074	ERb_G1634
chr11	42681089	42681219	ERb_G1635
chr11	44279018	44279223	ERb_G1636
chr11	44555470	44555668	ERb_G1637
chr11	44562979	44563211	ERb_G1638
chr11	44567568	44567817	ERb_G1639
chr11	44964110	44964259	ERb_G1640
chr11	45125696	45125844	ERb_G1641
chr11	45782412	45782506	ERb_G1642
chr11	45826762	45826925	ERb_G1643
chr11	45916816	45916976	ERb_G1644
chr11	46326297	46326476	ERb_G1645
chr11	46341709	46342127	ERb_G1646
chr11	46519819	46519987	ERb_G1647
chr11	46678861	46679250	ERb_G1648
chr11	47283830	47284039	ERb_G1649
chr11	47284050	47284190	ERb_G1650
chr11	47333462	47333692	ERb_G1651
chr11	47386151	47386354	ERb_G1652
chr11	47390414	47390572	ERb_G1653
chr11	47847559	47847692	ERb_G1654
chr11	48020071	48020325	ERb_G1655
chr11	48030393	48030692	ERb_G1656
chr11	48064634	48064862	ERb_G1657
chr11	48068851	48069145	ERb_G1658
chr11	59418797	59418905	ERb_G1659
chr11	60225511	60225636	ERb_G1660
chr11	60674066	60674166	ERb_G1661
chr11	61150747	61151111	ERb_G1662
chr11	61219562	61219778	ERb_G1663
chr11	61221105	61221362	ERb_G1664
chr11	61254290	61254437	ERb_G1665
chr11	61487050	61487296	ERb_G1666
chr11	61537066	61537462	ERb_G1667
chr11	61656326	61656559	ERb_G1668
chr11	61766281	61766487	ERb_G1669
chr11	62032362	62032645	ERb_G1670
chr11	62077650	62077783	ERb_G1671
chr11	62111858	62112019	ERb_G1672
chr11	62137113	62137379	ERb_G1673
chr11	62230436	62230663	ERb_G1674
chr11	62311444	62311552	ERb_G1675
chr11	62399877	62400087	ERb_G1676
chr11	62750624	62750861	ERb_G1677
chr11	63082764	63083170	ERb_G1678
chr11	63138413	63138587	ERb_G1679
chr11	63144149	63144342	ERb_G1680
chr11	63146528	63146856	ERb_G1681
chr11	63397018	63397264	ERb_G1682
chr11	63809871	63810040	ERb_G1683
chr11	63963133	63963341	ERb_G1684
chr11	64220162	64220311	ERb_G1685
chr11	64234546	64234741	ERb_G1686
chr11	64367602	64367798	ERb_G1687
chr11	64372923	64373165	ERb_G1688
chr11	64400953	64401157	ERb_G1689
chr11	64620065	64620211	ERb_G1690
chr11	64648946	64649224	ERb_G1691
chr11	64904009	64904247	ERb_G1692
chr11	64942441	64942668	ERb_G1693
chr11	64942711	64943137	ERb_G1694
chr11	64945063	64945407	ERb_G1695
chr11	64946172	64946504	ERb_G1696
chr11	65070313	65070589	ERb_G1697
chr11	65099386	65099491	ERb_G1698
chr11	65124263	65124652	ERb_G1699
chr11	65176575	65176766	ERb_G1700
chr11	65233675	65233843	ERb_G1701
chr11	65305546	65305729	ERb_G1702
chr11	65310455	65310983	ERb_G1703
chr11	65317337	65317584	ERb_G1704
chr11	65338325	65338445	ERb_G1705
chr11	65341884	65342125	ERb_G1706
chr11	65536713	65537162	ERb_G1707
chr11	65537200	65537365	ERb_G1708
chr11	65537517	65537721	ERb_G1709
chr11	65576599	65576795	ERb_G1710
chr11	65593685	65594004	ERb_G1711
chr11	65648707	65649056	ERb_G1712
chr11	65657335	65657724	ERb_G1713
chr11	65657735	65657889	ERb_G1714
chr11	65661463	65661782	ERb_G1715
chr11	65720107	65720328	ERb_G1716
chr11	65912833	65912970	ERb_G1717
chr11	66004711	66004960	ERb_G1718
chr11	66233842	66234101	ERb_G1719
chr11	66242771	66242949	ERb_G1720
chr11	66273230	66273437	ERb_G1721
chr11	66508140	66508366	ERb_G1722
chr11	66520996	66521478	ERb_G1723
chr11	66546618	66546908	ERb_G1724
chr11	66546942	66547176	ERb_G1725
chr11	66551638	66552291	ERb_G1726
chr11	66555795	66555983	ERb_G1727
chr11	66579235	66579587	ERb_G1728
chr11	66582823	66582917	ERb_G1729
chr11	66586354	66586522	ERb_G1730
chr11	66772618	66773054	ERb_G1731
chr11	66785228	66785665	ERb_G1732
chr11	66797410	66797585	ERb_G1733
chr11	66827524	66827819	ERb_G1734
chr11	66836754	66836994	ERb_G1735
chr11	66877008	66877180	ERb_G1736
chr11	66877433	66877642	ERb_G1737
chr11	66877696	66877966	ERb_G1738
chr11	66902850	66902932	ERb_G1739
chr11	66903614	66903909	ERb_G1740
chr11	66915706	66915949	ERb_G1741
chr11	66922293	66922596	ERb_G1742
chr11	66988128	66988300	ERb_G1743
chr11	66992833	66992962	ERb_G1744
chr11	67029731	67030023	ERb_G1745
chr11	67072943	67073093	ERb_G1746
chr11	67087792	67087954	ERb_G1747
chr11	67153484	67153805	ERb_G1748
chr11	67198724	67198959	ERb_G1749
chr11	67528033	67528212	ERb_G1750
chr11	67534521	67534806	ERb_G1751
chr11	67562328	67562516	ERb_G1752
chr11	67670186	67670418	ERb_G1753
chr11	67671054	67671295	ERb_G1754
chr11	67671308	67671396	ERb_G1755
chr11	67740622	67740838	ERb_G1756
chr11	67795769	67796098	ERb_G1757
chr11	67821874	67822152	ERb_G1758
chr11	67853405	67853557	ERb_G1759
chr11	67865394	67865631	ERb_G1760
chr11	67868109	67868389	ERb_G1761
chr11	67904383	67904728	ERb_G1762
chr11	67984008	67984235	ERb_G1763
chr11	68287228	68287508	ERb_G1764
chr11	68300305	68300453	ERb_G1765
chr11	68342352	68342543	ERb_G1766
chr11	68343530	68344041	ERb_G1767
chr11	68367996	68368206	ERb_G1768
chr11	68381615	68381817	ERb_G1769
chr11	68429458	68429588	ERb_G1770
chr11	68497416	68497600	ERb_G1771
chr11	68638932	68639407	ERb_G1772
chr11	68639610	68639802	ERb_G1773
chr11	68639850	68640100	ERb_G1774
chr11	68646741	68647358	ERb_G1775
chr11	68647509	68647733	ERb_G1776
chr11	68656102	68656344	ERb_G1777
chr11	68801303	68801482	ERb_G1778
chr11	68825758	68826462	ERb_G1779
chr11	68960949	68961351	ERb_G1780
chr11	69003964	69004220	ERb_G1781
chr11	69018195	69018599	ERb_G1782
chr11	69034753	69034951	ERb_G1783
chr11	69039234	69039589	ERb_G1784
chr11	69048732	69048933	ERb_G1785
chr11	69078959	69079137	ERb_G1786
chr11	69088240	69088423	ERb_G1787
chr11	69128021	69128277	ERb_G1788
chr11	69166048	69166252	ERb_G1789
chr11	69166872	69167099	ERb_G1790
chr11	69177916	69178134	ERb_G1791
chr11	69178378	69178935	ERb_G1792
chr11	69178949	69179327	ERb_G1793
chr11	69221245	69221449	ERb_G1794
chr11	69414862	69415699	ERb_G1795
chr11	69416558	69416820	ERb_G1796
chr11	69588752	69588933	ERb_G1797
chr11	69630111	69630444	ERb_G1798
chr11	69640371	69640681	ERb_G1799
chr11	69726783	69726970	ERb_G1800
chr11	69757083	69757684	ERb_G1801
chr11	69771366	69771895	ERb_G1802
chr11	69782885	69783092	ERb_G1803
chr11	70091523	70091700	ERb_G1804
chr11	70329702	70329876	ERb_G1805
chr11	70640427	70640903	ERb_G1806
chr11	70641226	70641636	ERb_G1807
chr11	70642211	70642338	ERb_G1808
chr11	70687906	70688248	ERb_G1809
chr11	70836965	70837199	ERb_G1810
chr11	70837644	70837919	ERb_G1811
chr11	70869835	70870578	ERb_G1812
chr11	70889414	70889657	ERb_G1813
chr11	70957189	70957449	ERb_G1814
chr11	70957505	70957659	ERb_G1815
chr11	70968431	70968656	ERb_G1816
chr11	71153954	71154092	ERb_G1817
chr11	71175864	71176054	ERb_G1818
chr11	71428558	71428975	ERb_G1819
chr11	71430225	71430654	ERb_G1820
chr11	71786832	71787073	ERb_G1821
chr11	72163001	72163181	ERb_G1822
chr11	72166541	72166849	ERb_G1823
chr11	72166950	72167141	ERb_G1824
chr11	72170466	72170662	ERb_G1825
chr11	72174294	72174467	ERb_G1826
chr11	72175019	72175531	ERb_G1827
chr11	72201758	72201988	ERb_G1828
chr11	72581024	72581387	ERb_G1829
chr11	72582460	72582965	ERb_G1830
chr11	72583221	72583623	ERb_G1831
chr11	72589042	72589305	ERb_G1832
chr11	72606653	72607097	ERb_G1833
chr11	72616397	72617232	ERb_G1834
chr11	72648462	72648651	ERb_G1835
chr11	72858171	72858458	ERb_G1836
chr11	72984103	72984253	ERb_G1837
chr11	73168282	73168443	ERb_G1838
chr11	73425405	73425607	ERb_G1839
chr11	73457932	73458134	ERb_G1840
chr11	73458585	73458770	ERb_G1841
chr11	73527415	73527577	ERb_G1842
chr11	73559613	73559859	ERb_G1843
chr11	73708252	73708367	ERb_G1844
chr11	74072583	74072720	ERb_G1845
chr11	74155246	74155376	ERb_G1846
chr11	74424722	74425046	ERb_G1847
chr11	74544762	74545096	ERb_G1848
chr11	74714392	74714766	ERb_G1849
chr11	74722502	74722782	ERb_G1850
chr11	74723190	74723503	ERb_G1851
chr11	74731379	74732027	ERb_G1852
chr11	74738134	74738527	ERb_G1853
chr11	74739859	74740103	ERb_G1854
chr11	74740188	74740366	ERb_G1855
chr11	74755547	74755838	ERb_G1856
chr11	74761131	74761463	ERb_G1857
chr11	74765031	74765308	ERb_G1858
chr11	74810242	74810341	ERb_G1859
chr11	74810800	74811064	ERb_G1860
chr11	74811069	74811319	ERb_G1861
chr11	74811335	74811706	ERb_G1862
chr11	74820829	74821046	ERb_G1863
chr11	74884751	74885062	ERb_G1864
chr11	74965241	74965508	ERb_G1865
chr11	75133169	75133277	ERb_G1866
chr11	75180686	75180991	ERb_G1867
chr11	75230576	75230676	ERb_G1868
chr11	75597469	75597711	ERb_G1869
chr11	75965949	75966177	ERb_G1870
chr11	76135757	76135903	ERb_G1871
chr11	76161320	76161711	ERb_G1872
chr11	76173180	76173388	ERb_G1873
chr11	76177327	76177526	ERb_G1874
chr11	76281453	76281639	ERb_G1875
chr11	76427454	76427678	ERb_G1876
chr11	76462937	76463055	ERb_G1877
chr11	76580659	76580979	ERb_G1878
chr11	77468571	77468749	ERb_G1879
chr11	77520802	77520977	ERb_G1880
chr11	77545012	77545403	ERb_G1881
chr11	77648834	77649162	ERb_G1882
chr11	77700711	77700870	ERb_G1883
chr11	77753816	77754163	ERb_G1884
chr11	77809764	77809986	ERb_G1885
chr11	77862250	77862380	ERb_G1886
chr11	78448495	78448892	ERb_G1887
chr11	78448931	78449134	ERb_G1888
chr11	79328920	79329158	ERb_G1889
chr11	79461739	79461843	ERb_G1890
chr11	80109045	80109260	ERb_G1891
chr11	80954437	80954606	ERb_G1892
chr11	81377811	81377936	ERb_G1893
chr11	82143316	82143461	ERb_G1894
chr11	82180443	82180651	ERb_G1895
chr11	82225821	82225974	ERb_G1896
chr11	82279415	82279522	ERb_G1897
chr11	82392906	82393410	ERb_G1898
chr11	82750626	82750783	ERb_G1899
chr11	84076203	84076500	ERb_G1900
chr11	84475639	84475802	ERb_G1901
chr11	84578920	84579088	ERb_G1902
chr11	85126478	85126752	ERb_G1903
chr11	85137077	85137290	ERb_G1904
chr11	85139213	85139347	ERb_G1905
chr11	85219527	85219678	ERb_G1906
chr11	85233246	85233521	ERb_G1907
chr11	85556505	85556710	ERb_G1908
chr11	85703426	85703587	ERb_G1909
chr11	85885822	85886187	ERb_G1910
chr11	85886242	85886413	ERb_G1911
chr11	85888481	85888965	ERb_G1912
chr11	86011123	86011290	ERb_G1913
chr11	86094824	86095021	ERb_G1914
chr11	86179076	86179193	ERb_G1915
chr11	86388862	86389088	ERb_G1916
chr11	86389219	86389383	ERb_G1917
chr11	86390169	86390279	ERb_G1918
chr11	86411589	86411814	ERb_G1919
chr11	87771310	87771454	ERb_G1920
chr11	87791265	87791401	ERb_G1921
chr11	87791451	87791608	ERb_G1922
chr11	90286231	90286398	ERb_G1923
chr11	90680875	90681109	ERb_G1924
chr11	90968930	90969164	ERb_G1925
chr11	93023376	93023551	ERb_G1926
chr11	93334363	93334480	ERb_G1927
chr11	93916997	93917258	ERb_G1928
chr11	93961334	93961460	ERb_G1929
chr11	94110285	94110444	ERb_G1930
chr11	94110452	94110651	ERb_G1931
chr11	94148835	94148953	ERb_G1932
chr11	94203688	94204006	ERb_G1933
chr11	94204474	94204602	ERb_G1934
chr11	94205541	94205989	ERb_G1935
chr11	94211303	94211470	ERb_G1936
chr11	94218380	94218775	ERb_G1937
chr11	94246161	94246335	ERb_G1938
chr11	94831252	94831355	ERb_G1939
chr11	97348639	97348749	ERb_G1940
chr11	100410081	100410360	ERb_G1941
chr11	100712063	100712657	ERb_G1942
chr11	100817749	100817996	ERb_G1943
chr11	101823232	101823399	ERb_G1944
chr11	101843046	101843254	ERb_G1945
chr11	102468216	102468387	ERb_G1946
chr11	107155888	107156021	ERb_G1947
chr11	107715242	107715408	ERb_G1948
chr11	107900513	107900699	ERb_G1949
chr11	109469450	109469621	ERb_G1950
chr11	109733219	109733472	ERb_G1951
chr11	110710555	110710843	ERb_G1952
chr11	110889223	110889346	ERb_G1953
chr11	111669085	111669285	ERb_G1954
chr11	112716210	112716400	ERb_G1955
chr11	113106910	113107078	ERb_G1956
chr11	113538897	113539027	ERb_G1957
chr11	114847435	114847699	ERb_G1958
chr11	116184376	116184542	ERb_G1959
chr11	116184846	116185019	ERb_G1960
chr11	116205624	116205852	ERb_G1961
chr11	116208194	116208343	ERb_G1962
chr11	116208346	116208526	ERb_G1963
chr11	116208583	116208798	ERb_G1964
chr11	116212179	116212359	ERb_G1965
chr11	116447288	116447440	ERb_G1966
chr11	116473828	116473955	ERb_G1967
chr11	116559694	116560147	ERb_G1968
chr11	116561164	116561527	ERb_G1969
chr11	116597965	116598137	ERb_G1970
chr11	116679069	116679282	ERb_G1971
chr11	116977091	116977209	ERb_G1972
chr11	117162719	117162927	ERb_G1973
chr11	117171749	117172001	ERb_G1974
chr11	117263758	117264078	ERb_G1975
chr11	117295795	117296210	ERb_G1976
chr11	117375531	117375865	ERb_G1977
chr11	117433780	117434251	ERb_G1978
chr11	117900052	117900146	ERb_G1979
chr11	117920638	117920875	ERb_G1980
chr11	117921502	117921824	ERb_G1981
chr11	118022569	118022711	ERb_G1982
chr11	118287172	118287333	ERb_G1983
chr11	118287872	118288034	ERb_G1984
chr11	118292676	118293130	ERb_G1985
chr11	118295660	118296030	ERb_G1986
chr11	118406859	118407051	ERb_G1987
chr11	118443537	118443777	ERb_G1988
chr11	118461769	118461843	ERb_G1989
chr11	118548137	118548336	ERb_G1990
chr11	119057335	119057499	ERb_G1991
chr11	119500988	119501181	ERb_G1992
chr11	119677801	119678016	ERb_G1993
chr11	120002886	120003020	ERb_G1994
chr11	120013159	120013346	ERb_G1995
chr11	122754060	122754218	ERb_G1996
chr11	124044432	124044590	ERb_G1997
chr11	125458301	125458407	ERb_G1998
chr11	125740635	125740832	ERb_G1999
[truncated: 7,703 more rows]
