# Supplementary material for: Global analysis of estrogen receptor beta binding to breast cancer cell genome reveals an extensive interplay with estrogen receptor alpha for target gene regulation
Source: BMC Genomics. 2011 Jan 14;12:36. doi: 10.1186/1471-2164-12-36 (PMC3025958; doi:10.1186/1471-2164-12-36)
Supplement: Additional File 3 — Sheet 1: Additional Table S1 Differentially Regulated Genes. Overview of the 921 genes differentially regulated by E2 in ERβ+ vs ERβ- cells, containing the following additional information: gene set membership, symbol, Entrez ID, gene name and expression values (fold-change). Sheet 2: Additional Table S2 TFBS enrichment matrix. The worksheet shows the over-representation values for the TF binding matrices from ERE- binding sites. Sheet 3: Additional Table S3 Primary ERβ target genes, showing ERβ binding sites within 10 kb of the TU. Overview of the 424 putative ERβ primary gene targets containing the following additional information: gene set membership, category of ERβ binding sites, Symbol, Entrez ID, Gene Name, TU Coordinates, ERα Binding Sites Coordinates and ERβ Binding Sites Coordinates. Sheet 4: Additional Table S4 Primary ERα target genes, showing ERα binding sites within 10 kb of the TU in ERβ- cells. Overview of the 228 putative ERα primary gene targets containing the following additional information: Symbol, Entrez ID, Gene Name, TU Coordinates. [file 1471-2164-12-36-S3.XLS]

## Sheet: Additional Table 1
Additional Table 1
Differentially Regulated Genes
Gene Set*	Symbol	ID_Type	EntrezGeneID	Gene Name	wt 2h vs 0h ratio	Significativity	wt 4h vs 0h ratio	Significativity	wt 8h vs 0h ratio	Significativity	TAP-ERβ 2h vs 0h ratio	Significativity	TAP-ERβ 4h vs 0h ratio	Significativity	TAP-ERβ 8h vs 0h ratio	Significativity
1	ABAT	Symbol	18	4-aminobutyrate aminotransferase	1.16	NS**	1.41		1.73		–		–		–
1	ACOX3	Symbol	8310	acyl-Coenzyme A oxidase 3, pristanoyl	1.01	NS	-1.25		-1.53		–		–		–
1	AGPHD1	Symbol	123688	aminoglycoside phosphotransferase domain containing 1	-1.52	NS	-1.33	NS	-1.64		–		–		–
1	ALDH1A3	Symbol	220	aldehyde dehydrogenase 1 family, member A3	-1.315		-1.345		-3.045		–		–		–
1	ANKRD33	Symbol	341405	ankyrin repeat domain 33	1.35		1.45		1.93		–		–		–
1	ANXA1	Symbol	301	annexin A1	-1.01	NS	1.1	NS	1.69		–		–		–
1	ARMCX1	Symbol	51309	armadillo repeat containing, X-linked 1	1.27	NS	1.4	NS	2.07		–		–		–
1	ARPP19	Symbol	10776	cAMP-regulated phosphoprotein, 19kDa	1.31	NS	1.39		1.5		–		–		–
1	ARRDC2	Symbol	27106	arrestin domain containing 2	-1.06	NS	-1.26	NS	-1.48		–		–		–
1	ATF3	Symbol	467	activating transcription factor 3	-1.22	NS	-1.29	NS	-1.72		–		–		–
1	ATP1B1	Symbol	481	ATPase, Na+/K+ transporting, beta 1 polypeptide	-1.85		-1.37		-2.03		–		–		–
1	ATP2C2	Symbol	9914	ATPase, Ca++ transporting, type 2C, member 2	-1.24	NS	-1.71		-1.49		–		–		–
1	ATP6V0A4	Symbol	50617	ATPase, H+ transporting, lysosomal V0 subunit a4	-1.06	NS	-1.3	NS	-1.5		–		–		–
1	AURKA	Symbol	6790	aurora kinase A	-1.06	NS	1.06	NS	1.53		–		–		–
1	B4GALT1	Symbol	2683	UDP-Gal:betaGlcNAc beta 1,4- galactosyltransferase, polypeptide 1	-1.05	NS	-1.26		-1.5		–		–		–
1	BANP	Symbol	54971	BTG3 associated nuclear protein	-1.17	NS	1.06	NS	1.55		–		–		–
1	BARD1	Symbol	580	BRCA1 associated RING domain 1	1.35	NS	1.17	NS	1.64		–		–		–
1	BCL3	Symbol	602	B-cell CLL/lymphoma 3	1.26	NS	-1.3	NS	-1.56		–		–		–
1	C12orf49	Symbol	79794	chromosome 12 open reading frame 49	-1.26	NS	-1.36		-1.67		–		–		–
1	C14orf4	Symbol	64207	chromosome 14 open reading frame 4	-1.2	NS	-1.23		-1.62		–		–		–
1	C17orf91	Symbol	84981	chromosome 17 open reading frame 91	-1.17	NS	-1.2	NS	-1.93		–		–		–
1	C1orf112	Symbol	55732	chromosome 1 open reading frame 112	1.2	NS	1.16	NS	1.77		–		–		–
1	C1orf25	Symbol	81627	chromosome 1 open reading frame 25	-1.06	NS	1.09	NS	1.63		–		–		–
1	C2CD2	Symbol	25966	C2 calcium-dependent domain containing 2	1.02	NS	-1.18		-1.59		–		–		–
1	C3orf26	Symbol	84319	chromosome 3 open reading frame 26	-1.12	NS	1.25	NS	1.62		–		–		–
1	C5orf4	Symbol	10826	chromosome 5 open reading frame 4	1.52		1.37	NS	1.84		–		–		–
1	C5orf54	Symbol	63920	chromosome 5 open reading frame 54	-1.03	NS	-1.07	NS	1.55		–		–		–
1	C6orf211	Symbol	79624	chromosome 6 open reading frame 211	1	NS	1.23		1.51		–		–		–
1	C6orf226	Symbol	441150	chromosome 6 open reading frame 226	-1.06	NS	-1.23	NS	-1.53		–		–		–
1	CACYBP	Symbol	27101	calcyclin binding protein	1.07	NS	1.35	NS	1.58		–		–		–
1	CBL	Symbol	867	Cas-Br-M (murine) ecotropic retroviral transforming sequence	1.09	NS	1.1	NS	1.56		–		–		–
1	CCDC117	Symbol	150275	coiled-coil domain containing 117	1.39		1.45		1.79		–		–		–
1	CCNA2	Symbol	890	cyclin A2	1.1	NS	1.27	NS	1.52		–		–		–
1	CCRN4L	Symbol	25819	CCR4 carbon catabolite repression 4-like (S. cerevisiae)	1.16	NS	-1.03	NS	-1.52		–		–		–
1	CD97	Symbol	976	CD97 molecule	-1.17	NS	1.01	NS	-1.54		–		–		–
1	CDKN1A	Symbol	1026	cyclin-dependent kinase inhibitor 1A (p21, Cip1)	1.01	NS	-1.1	NS	-1.56		–		–		–
1	CHEK1	Symbol	1111	CHK1 checkpoint homolog (S. pombe)	1.1	NS	1.2	NS	1.87		–		–		–
1	CHORDC1	Symbol	26973	cysteine and histidine-rich domain (CHORD)-containing 1	1.08	NS	1.28	NS	1.56		–		–		–
1	CLCF1	Symbol	23529	cardiotrophin-like cytokine factor 1	-1.37		-1.2	NS	-1.82		–		–		–
1	CLDN9	Symbol	9080	claudin 9	-1.1	NS	-1.43		-1.51		–		–		–
1	CORO2A	Symbol	7464	coronin, actin binding protein, 2A	-1.02	NS	-1.44		-1.91		–		–		–
1	CRABP2	Symbol	1382	cellular retinoic acid binding protein 2	1.04	NS	-1.14	NS	-1.52		–		–		–
1	CRISPLD2	Symbol	83716	cysteine-rich secretory protein LCCL domain containing 2	-1.21	NS	-1.85		-2.59		–		–		–
1	CSDE1	Symbol	7812	cold shock domain containing E1, RNA-binding	1.2	NS	-1.09	NS	-1.62		–		–		–
1	CSE1L	Symbol	1434	CSE1 chromosome segregation 1-like (yeast)	1.36	NS	1.28	NS	1.6		–		–		–
1	CSNK2A1	Symbol	1457	casein kinase 2, alpha 1 polypeptide	1.43		1.4	NS	1.52		–		–		–
1	CSRNP1	Symbol	64651	cysteine-serine-rich nuclear protein 1	-1.39		-1.25		-1.7		–		–		–
1	DCAF4	Symbol	26094	DDB1 and CUL4 associated factor 4	1.19	NS	1.01	NS	-1.53		–		–		–
1	DCDC2	Symbol	51473	doublecortin domain containing 2	1.41		1.13	NS	1.62		–		–		–
1	DDAH1	Symbol	23576	dimethylarginine dimethylaminohydrolase 1	1.38	NS	1.39		1.85		–		–		–
1	DDX51	Symbol	317781	DEAD (Asp-Glu-Ala-Asp) box polypeptide 51	-1.08	NS	-1.07	NS	-1.48		–		–		–
1	DENND2C	Symbol	163259	DENN/MADD domain containing 2C	-1.15	NS	-1.36	NS	-1.79		–		–		–
1	DLL1	Symbol	28514	delta-like 1 (Drosophila)	-1.66	NS	-1.8	NS	-1.99		–		–		–
1	DNAJB6	Symbol	10049	DnaJ (Hsp40) homolog, subfamily B, member 6	1.26		1.08	NS	1.57		–		–		–
1	DNAJC30	Symbol	84277	DnaJ (Hsp40) homolog, subfamily C, member 30	-1.18	NS	-1.16	NS	-1.52		–		–		–
1	EFHD1	Symbol	80303	EF-hand domain family, member D1	-1.01	NS	-1.21	NS	-1.95		–		–		–
1	EFR3B	Symbol	22979	EFR3 homolog B (S. cerevisiae)	-1.25	NS	-1.47		-1.69		–		–		–
1	EFTUD1	Symbol	79631	elongation factor Tu GTP binding domain containing 1	1.29	NS	1.25	NS	1.55		–		–		–
1	EGR2	Symbol	1959	early growth response 2	1.23	NS	1.17	NS	-1.8		–		–		–
1	EIF2C2	Symbol	27161	eukaryotic translation initiation factor 2C, 2	1.19	NS	-1.05	NS	-1.65		–		–		–
1	ELOVL6	Symbol	79071	ELOVL family member 6, elongation of long chain fatty acids (FEN1/Elo2, SUR4/Elo3-like, yeast)	-1.07	NS	1.29	NS	1.79		–		–		–
1	EPHA2	Symbol	1969	EPH receptor A2	-1.08	NS	-1.12	NS	-1.54		–		–		–
1	EPS15L1	Symbol	58513	epidermal growth factor receptor pathway substrate 15-like 1	1.41		1.68		1.66		–		–		–
1	EVI5	Symbol	7813	ecotropic viral integration site 5	-1.24	NS	-1.43		-1.54		–		–		–
1	EXO1	Symbol	9156	exonuclease 1	1.1	NS	1.12	NS	1.55		–		–		–
1	FAM174B	Symbol	400451	family with sequence similarity 174, member B	1.14	NS	-1.26	NS	-1.81		–		–		–
1	FAM48A	Symbol	55578	family with sequence similarity 48, member A	-1.1	NS	1.15	NS	1.59		–		–		–
1	FCAR	Symbol	2204	Fc fragment of IgA, receptor for	-1.31	NS	-1.44		-1.53		–		–		–
1	FCF1	Symbol	51077	FCF1 small subunit (SSU) processome component homolog (S. cerevisiae)	-2.08		-1.64	NS	-1.83		–		–		–
1	FICD	Symbol	11153	FIC domain containing	1.05	NS	-1.22	NS	-1.53		–		–		–
1	FKBP4	Symbol	2288	FK506 binding protein 4, 59kDa	1.1	NS	1.29	NS	1.61		–		–		–
1	FLJ25006	Symbol	124923	uncharacterized serine/threonine-protein kinase SgK494	1.09	NS	1.27	NS	1.51		–		–		–
1	FUT6	Symbol	2528	fucosyltransferase 6 (alpha (1,3) fucosyltransferase)	-1.5		-1.36	NS	-1.57		–		–		–
1	FXR1	Symbol	8087	fragile X mental retardation, autosomal homolog 1	-1.06	NS	1.13	NS	1.55		–		–		–
1	FZD9	Symbol	8326	frizzled homolog 9 (Drosophila)	1.07	NS	-1.14	NS	-1.91		–		–		–
1	GAB2	Symbol	9846	GRB2-associated binding protein 2	1.79		1.98		1.54		–		–		–
1	GADD45A	Symbol	1647	growth arrest and DNA-damage-inducible, alpha	1.15	NS	-1.04	NS	-1.53		–		–		–
1	GDF15	Symbol	9518	growth differentiation factor 15	1.15	NS	-1.08	NS	-2.02		–		–		–
1	GFRA1	Symbol	2674	GDNF family receptor alpha 1	1.41		1.33		1.57		–		–		–
1	GFRA1	Symbol	2674	GDNF family receptor alpha 1	1.29		1.22		1.58		–		–		–
1	GHR	Symbol	2690	growth hormone receptor	-1.1	NS	-1.34	NS	-1.51		–		–		–
1	GLA	Symbol	2717	galactosidase, alpha	1.3	NS	1.4	NS	1.73		–		–		–
1	GMEB2	Symbol	26205	glucocorticoid modulatory element binding protein 2	-1.08	NS	-1.2		-1.63		–		–		–
1	GOLPH3L	Symbol	55204	golgi phosphoprotein 3-like	1	NS	1.04	NS	1.69		–		–		–
1	GPHN	Symbol	10243	gephyrin	1.08	NS	1.16	NS	1.57		–		–		–
1	GPR126	Symbol	57211	G protein-coupled receptor 126	1.17	NS	1.2	NS	1.55		–		–		–
1	GPR68	Symbol	8111	G protein-coupled receptor 68	2.31		2.06		2.03		–		–		–
1	GPR81	Symbol	27198	G protein-coupled receptor 81	-1.22	NS	-1.8		-1.74		–		–		–
1	GRIPAP1	Symbol	56850	GRIP1 associated protein 1	-1.16	NS	-1.15	NS	-1.53		–		–		–
1	H1F0	Symbol	3005	H1 histone family, member 0	1.02	NS	-1.18	NS	-1.6		–		–		–
1	H3F3B	Symbol	3021	H3 histone, family 3B (H3.3B)	-1.1	NS	-1.06	NS	-1.58		–		–		–
1	HERC5	Symbol	51191	hect domain and RLD 5	1.29	NS	1.44	NS	1.6		–		–		–
1	HES1	Symbol	3280	hairy and enhancer of split 1, (Drosophila)	-1.31	NS	-1.18	NS	-1.53		–		–		–
1	HEY1	Symbol	23462	hairy/enhancer-of-split related with YRPW motif 1	-1.39	NS	-1.43	NS	-1.62		–		–		–
1	HIST1H2AC	Symbol	8334	histone cluster 1, H2ac	-1.12	NS	-1.21	NS	-1.68		–		–		–
1	HIST1H2BG	Symbol	8339	histone cluster 1, H2bg	1.07	NS	-1.39		-1.53		–		–		–
1	HIST1H3H	Symbol	8357	histone cluster 1, H3h	-1.3		-1.12	NS	-1.61		–		–		–
1	HIST1H4C	Symbol	8364	histone cluster 1, H4c	-1.21	NS	-1.78		-2.42		–		–		–
1	HMGCS1	Symbol	3157	3-hydroxy-3-methylglutaryl-Coenzyme A synthase 1 (soluble)	-1.09	NS	1.12	NS	1.56		–		–		–
1	HNRNPU	Symbol	3192	heterogeneous nuclear ribonucleoprotein U (scaffold attachment factor A)	-1.64		-1.39		-1.76		–		–		–
1	HOXC13	Symbol	3229	homeobox C13	-1.33		-1.38		-1.64		–		–		–
1	HS6ST2	Symbol	90161	heparan sulfate 6-O-sulfotransferase 2	-1.03	NS	1.3	NS	1.51		–		–		–
1	HSPH1	Symbol	10808	heat shock 105kDa/110kDa protein 1	-1.01	NS	1.16	NS	1.68		–		–		–
1	ICAM3	Symbol	3385	intercellular adhesion molecule 3	1.23		1.24		1.53		–		–		–
1	IER2	Symbol	9592	immediate early response 2	-1.11	NS	-1.1	NS	-1.55		–		–		–
1	IFI6	Symbol	2537	interferon, alpha-inducible protein 6	-2.06		-1.26	NS	-1.56		–		–		–
1	ILMN_1752832	PROBE_ID		Orphan_Probe	-2.15		-1.41	NS	-1.79		–		–		–
1	ILMN_1903021	PROBE_ID		Orphan_Probe	1.03	NS	-1.1	NS	-1.65		–		–		–
1	ING3	Symbol	54556	inhibitor of growth family, member 3	-1.78		-1.31		-1.63		–		–		–
1	IRS1	Symbol	3667	insulin receptor substrate 1	1.125	NS	1.52		1.795		–		–		–
1	ITPRIP	Symbol	85450	inositol 1,4,5-triphosphate receptor interacting protein	-1.06	NS	-1.18	NS	-1.64		–		–		–
1	JUNB	Symbol	3726	jun B proto-oncogene	1.01	NS	-1.23	NS	-1.77		–		–		–
1	KIAA0913	Symbol	23053	KIAA0913	-1.4	NS	-1.12	NS	-1.54		–		–		–
1	KIAA1199	Symbol	57214	KIAA1199	-1.06	NS	-1.41	NS	-1.88		–		–		–
1	KIF1A	Symbol	547	kinesin family member 1A	-1.32	NS	-1.1	NS	-1.6		–		–		–
1	KIF20B	Symbol	9585	kinesin family member 20B	-1.12	NS	1.23	NS	1.58		–		–		–
1	KLK11	Symbol	11012	kallikrein-related peptidase 11	1.37		1.42	NS	2.09		–		–		–
1	LARS	Symbol	51520	leucyl-tRNA synthetase	1.2	NS	1.33	NS	1.57		–		–		–
1	LHX6	Symbol	26468	LIM homeobox 6	-1.13	NS	-1.19	NS	-1.74		–		–		–
1	LMCD1	Symbol	29995	LIM and cysteine-rich domains 1	1.03	NS	-1.3	NS	-1.84		–		–		–
1	LOC145837	Symbol	145837	hypothetical LOC145837	-1.35	NS	-1.43	NS	-1.63		–		–		–
1	LOC284379	Symbol	284379	solute carrier family 7 (cationic amino acid transporter, y+ system), member 3 pseudogene	1.15	NS	-1.13	NS	-1.5		–		–		–
1	LOC285696	Symbol	285696	hypothetical LOC285696	1.03	NS	-1.28	NS	-1.59		–		–		–
1	LRRC8A	Symbol	56262	leucine rich repeat containing 8 family, member A	-1.22	NS	-1.19	NS	-1.49		–		–		–
1	LRRC8E	Symbol	80131	leucine rich repeat containing 8 family, member E	-1.23	NS	-1.18	NS	-1.65		–		–		–
1	MAOA	Symbol	4128	monoamine oxidase A	1.05	NS	1.06	NS	1.53		–		–		–
1	MAPT	Symbol	4137	microtubule-associated protein tau	1.1	NS	1.27	NS	1.5		–		–		–
1	MATK	Symbol	4145	megakaryocyte-associated tyrosine kinase	1.15	NS	1.32	NS	1.65		–		–		–
1	MELK	Symbol	9833	maternal embryonic leucine zipper kinase	1.18	NS	1.09	NS	1.63		–		–		–
1	METTL2A	Symbol	339175	methyltransferase like 2A	1.08	NS	1.01	NS	-1.49		–		–		–
1	MIDN	Symbol	90007	midnolin	-1.22		-1.33	NS	-1.72		–		–		–
1	MME	Symbol	4311	membrane metallo-endopeptidase	1.05	NS	1.01	NS	-1.63		–		–		–
1	MORG1	Symbol	84292	mitogen-activated protein kinase organizer 1	-1.04	NS	-1.21	NS	-1.58		–		–		–
1	MREG	Symbol	55686	melanoregulin	1.3	NS	1.79		1.55		–		–		–
1	MSX1	Symbol	4487	msh homeobox 1	-1.05	NS	-1.38	NS	-2.41		–		–		–
1	MT1X	Symbol	4501	metallothionein 1X	-1.17	NS	-1.13	NS	-1.52		–		–		–
1	N4BP3	Symbol	23138	Nedd4 binding protein 3	-1.06	NS	-1.61		-1.68		–		–		–
1	NAB1	Symbol	4664	NGFI-A binding protein 1 (EGR1 binding protein 1)	-1.2	NS	-1.08	NS	-1.52		–		–		–
1	NCAPG	Symbol	64151	non-SMC condensin I complex, subunit G	1.28	NS	1.22	NS	1.77		–		–		–
1	NDRG1	Symbol	10397	N-myc downstream regulated 1	1	NS	-1.23	NS	-2.08		–		–		–
1	NFIC	Symbol	4782	nuclear factor I/C (CCAAT-binding transcription factor)	1	NS	-1.25	NS	-1.65		–		–		–
1	NPNT	Symbol	255743	nephronectin	1	NS	-1.4		-1.5		–		–		–
1	NT5C2	Symbol	22978	5'-nucleotidase, cytosolic II	1.29		1.41		1.62		–		–		–
1	NUAK1	Symbol	9891	NUAK family, SNF1-like kinase, 1	-1.345		-1.475		-2.015		–		–		–
1	NUP107	Symbol	57122	nucleoporin 107kDa	1.15	NS	1.25	NS	1.59		–		–		–
1	OSBPL7	Symbol	114881	oxysterol binding protein-like 7	-1.28		-1.28	NS	-1.5		–		–		–
1	PCSK6	Symbol	5046	proprotein convertase subtilisin/kexin type 6	-1.04	NS	-1.22	NS	-1.67		–		–		–
1	PCTP	Symbol	58488	phosphatidylcholine transfer protein	-1.09	NS	-1.18	NS	-1.51		–		–		–
1	PDS5A	Symbol	23244	PDS5, regulator of cohesion maintenance, homolog A (S. cerevisiae)	1.27	NS	1.27	NS	1.61		–		–		–
1	PHAX	Symbol	51808	phosphorylated adaptor for RNA export	-1.43		-1.31	NS	-1.66		–		–		–
1	PHF14	Symbol	9678	PHD finger protein 14	-1.14	NS	1.09	NS	1.59		–		–		–
1	PIGB	Symbol	9488	phosphatidylinositol glycan anchor biosynthesis, class B	1.05	NS	1.15	NS	1.54		–		–		–
1	PKMYT1	Symbol	9088	protein kinase, membrane associated tyrosine/threonine 1	1.07	NS	1.24	NS	1.59		–		–		–
1	PKNOX1	Symbol	5316	PBX/knotted 1 homeobox 1	-1.07	NS	-1.14	NS	-1.55		–		–		–
1	PLEKHB2	Symbol	55041	pleckstrin homology domain containing, family B (evectins) member 2	-1.04	NS	-1.29		-1.75		–		–		–
1	PLEKHF1	Symbol	79156	pleckstrin homology domain containing, family F (with FYVE domain) member 1	-1.12	NS	-1.58		-1.69		–		–		–
1	PNPLA6	Symbol	10908	patatin-like phospholipase domain containing 6	-1.07	NS	-1.24		-1.73		–		–		–
1	PNPLA7	Symbol	375775	patatin-like phospholipase domain containing 7	-1.54	NS	-1.22	NS	-1.67		–		–		–
1	PODXL	Symbol	5420	podocalyxin-like	1.34		1.49		1.63		–		–		–
1	POLA2	Symbol	23649	polymerase (DNA directed), alpha 2 (70kD subunit)	1.09	NS	-1.01	NS	1.54		–		–		–
1	PPIL1	Symbol	51645	peptidylprolyl isomerase (cyclophilin)-like 1	1.14	NS	1.37	NS	1.55		–		–		–
1	PRKCD	Symbol	5580	protein kinase C, delta	1.1	NS	-1.21	NS	-1.58		–		–		–
1	PRRT3	Symbol	285368	proline-rich transmembrane protein 3	-1.19		-1.16		-1.52		–		–		–
1	PTP4A2	Symbol	8073	protein tyrosine phosphatase type IVA, member 2	-1.34		-1.24		-1.62		–		–		–
1	PUM2	Symbol	23369	pumilio homolog 2 (Drosophila)	1.16	NS	1.32	NS	1.55		–		–		–
1	RAD54B	Symbol	25788	RAD54 homolog B (S. cerevisiae)	-1.09	NS	-1.07	NS	1.6		–		–		–
1	RASEF	Symbol	158158	RAS and EF-hand domain containing	1.24		-1.03	NS	-1.48		–		–		–
1	RASL11B	Symbol	65997	RAS-like, family 11, member B	-1.46		-1.52		-1.65		–		–		–
1	RBM4	Symbol	5936	RNA binding motif protein 4	-2.36		-1.11	NS	-1.81		–		–		–
1	RCBTB2	Symbol	1102	regulator of chromosome condensation (RCC1) and BTB (POZ) domain containing protein 2	-1.28	NS	-1.19	NS	-1.63		–		–		–
1	RGL1	Symbol	23179	ral guanine nucleotide dissociation stimulator-like 1	-1.18		-1.35		-1.86		–		–		–
1	RIMS3	Symbol	9783	regulating synaptic membrane exocytosis 3	-1.36		-1.5	NS	-1.55		–		–		–
1	RIPK4	Symbol	54101	receptor-interacting serine-threonine kinase 4	1.18	NS	-1.41		-1.57		–		–		–
1	RNF207	Symbol	388591	ring finger protein 207	-1.45		-1.14	NS	-1.58		–		–		–
1	RPE	Symbol	6120	ribulose-5-phosphate-3-epimerase	1.2	NS	1.67		1.63		–		–		–
1	RYBP	Symbol	23429	RING1 and YY1 binding protein	1.09	NS	-1.02	NS	-1.6		–		–		–
1	SAMD9	Symbol	54809	sterile alpha motif domain containing 9	1.06	NS	1.09	NS	1.67		–		–		–
1	SEMA3E	Symbol	9723	sema domain, immunoglobulin domain (Ig), short basic domain, secreted, (semaphorin) 3E	-1.42	NS	-1.26	NS	-1.52		–		–		–
1	SERTAD2	Symbol	9792	SERTA domain containing 2	-1.13	NS	-1.29	NS	-1.49		–		–		–
1	SFRS18	Symbol	25957	splicing factor, arginine/serine-rich 18	-1.14	NS	1.1	NS	1.53		–		–		–
1	SIK1	Symbol	150094	salt-inducible kinase 1	-1.59		-1.23		-1.49		–		–		–
1	SIPA1L2	Symbol	57568	signal-induced proliferation-associated 1 like 2	-1.47		-1.65		-1.82		–		–		–
1	SKIV2L2	Symbol	23517	superkiller viralicidic activity 2-like 2 (S. cerevisiae)	1.13	NS	1.26		1.57		–		–		–
1	SLC16A9	Symbol	220963	solute carrier family 16, member 9 (monocarboxylic acid transporter 9)	-1.22	NS	-1.14	NS	-1.63		–		–		–
1	SLC22A23	Symbol	63027	solute carrier family 22, member 23	-1.14	NS	-1.12	NS	-1.66		–		–		–
1	SLC30A1	Symbol	7779	solute carrier family 30 (zinc transporter), member 1	1.28	NS	-1.06	NS	-1.71		–		–		–
1	SLC38A2	Symbol	54407	solute carrier family 38, member 2	1.21	NS	1.5		1.78		–		–		–
1	SLC39A8	Symbol	64116	solute carrier family 39 (zinc transporter), member 8	1.21	NS	1.41	NS	1.85		–		–		–
1	SLITRK4	Symbol	139065	SLIT and NTRK-like family, member 4	2.26		1.88		1.55		–		–		–
1	SNX29	Symbol	92017	sorting nexin 29	-1.72		-1.43		-1.77		–		–		–
1	SPATS2	Symbol	65244	spermatogenesis associated, serine-rich 2	1.32	NS	1.26	NS	1.63		–		–		–
1	SPIRE2	Symbol	84501	spire homolog 2 (Drosophila)	-1.31		-1.51		-2.27		–		–		–
1	SPRY4	Symbol	81848	sprouty homolog 4 (Drosophila)	1.02	NS	-1.02	NS	-1.61		–		–		–
1	SSB	Symbol	6741	Sjogren syndrome antigen B (autoantigen La)	-1.04	NS	1.27		1.54		–		–		–
1	SSFA2	Symbol	6744	sperm specific antigen 2	-1.03	NS	1.59	NS	1.52		–		–		–
1	ST3GAL1	Symbol	6482	ST3 beta-galactoside alpha-2,3-sialyltransferase 1	-1.12	NS	-1.31		-2.02		–		–		–
1	STAG2	Symbol	10735	stromal antigen 2	1.17	NS	1.23	NS	1.56		–		–		–
1	SVIL	Symbol	6840	supervillin	1.51		1.96		1.78		–		–		–
1	TAF15	Symbol	8148	TAF15 RNA polymerase II, TATA box binding protein (TBP)-associated factor, 68kDa	-1.96		-1.12	NS	-1.52		–		–		–
1	TAF1D	Symbol	79101	TATA box binding protein (TBP)-associated factor, RNA polymerase I, D, 41kDa	1.6		1.52		1.67		–		–		–
1	TAGLN	Symbol	6876	transgelin	-1.34		-1.47		-1.52		–		–		–
1	TDRD1	Symbol	56165	tudor domain containing 1	-1.465		-1.38		-1.595		–		–		–
1	TGFBRAP1	Symbol	9392	transforming growth factor, beta receptor associated protein 1	-1.18	NS	-1.41	NS	-1.74		–		–		–
1	TIA1	Symbol	7072	TIA1 cytotoxic granule-associated RNA binding protein	-1.025	NS	1.06	NS	1.64		–		–		–
1	TMED10	Symbol	10972	transmembrane emp24-like trafficking protein 10 (yeast)	1.51		1.21	NS	1.63		–		–		–
1	TMEM17	Symbol	200728	transmembrane protein 17	-1.41		-1.03	NS	-1.53		–		–		–
1	TNFRSF12A	Symbol	51330	tumor necrosis factor receptor superfamily, member 12A	-1.05	NS	-1.12	NS	-1.56		–		–		–
1	TNS3	Symbol	64759	tensin 3	-1.05	NS	-1.17		-1.94		–		–		–
1	TOM1L2	Symbol	146691	target of myb1-like 2 (chicken)	1.06	NS	-1.29		-1.52		–		–		–
1	TP53INP2	Symbol	58476	tumor protein p53 inducible nuclear protein 2	-1.11	NS	-1.24	NS	-1.67		–		–		–
1	TRMT2B	Symbol	79979	TRM2 tRNA methyltransferase 2 homolog B (S. cerevisiae)	-2.06		-1.51		-1.51		–		–		–
1	UBR5	Symbol	51366	ubiquitin protein ligase E3 component n-recognin 5	1.24	NS	1.21	NS	1.5		–		–		–
1	USP10	Symbol	9100	ubiquitin specific peptidase 10	1.21	NS	1.38	NS	1.5		–		–		–
1	VAMP5	Symbol	10791	vesicle-associated membrane protein 5 (myobrevin)	-1.05	NS	-1.13	NS	-1.82		–		–		–
1	VASN	Symbol	114990	vasorin	1.58		-1.3	NS	-1.89		–		–		–
1	WDR73	Symbol	84942	WD repeat domain 73	-1.68		-1.25	NS	-1.92		–		–		–
1	WNT10B	Symbol	7480	wingless-type MMTV integration site family, member 10B	-1.12	NS	-1.03	NS	-1.58		–		–		–
1	WWP2	Symbol	11060	WW domain containing E3 ubiquitin protein ligase 2	-1.07	NS	1.03	NS	-1.49		–		–		–
1	XRCC2	Symbol	7516	X-ray repair complementing defective repair in Chinese hamster cells 2	-1.68		-1.35	NS	-1.51		–		–		–
1	XRCC5	Symbol	7520	X-ray repair complementing defective repair in Chinese hamster cells 5 (double-strand-break rejoining)	1.19	NS	1.29	NS	1.65		–		–		–
1	ZADH2	Symbol	284273	zinc binding alcohol dehydrogenase domain containing 2	-1.12	NS	-1.3		-1.69		–		–		–
1	ZCCHC8	Symbol	55596	zinc finger, CCHC domain containing 8	1.45		1.25	NS	1.52		–		–		–
1	ZDHHC6	Symbol	64429	zinc finger, DHHC-type containing 6	1.08	NS	1.11	NS	1.58		–		–		–
1	ZFP106	Symbol	64397	zinc finger protein 106 homolog (mouse)	1.14	NS	1.33		1.59		–		–		–
1	ZMYND15	Symbol	84225	zinc finger, MYND-type containing 15	-1.63		-1.21	NS	-1.51		–		–		–
1	ZNF14	Symbol	7561	zinc finger protein 14	-1.46	NS	-1.33	NS	-1.64		–		–		–
1	ZNF223	Symbol	7766	zinc finger protein 223	-1.21		-1.26		-1.55		–		–		–
1	ZNF274	Symbol	10782	zinc finger protein 274	-1.09	NS	-1.05	NS	-1.54		–		–		–
1	ZNF281	Symbol	23528	zinc finger protein 281	-1.25	NS	-1.17		-1.63		–		–		–
1	ZNF365	Symbol	22891	zinc finger protein 365	-1.13	NS	1.02	NS	-1.56		–		–		–
1	ZNF469	Symbol	84627	zinc finger protein 469	-1.22	NS	-1.44	NS	-1.76		–		–		–
1	ZNF483	Symbol	158399	zinc finger protein 483	-1.61		-1.21	NS	-1.67		–		–		–
1	ZNF577	Symbol	84765	zinc finger protein 577	-1.49		-1.26	NS	-1.59		–		–		–
1	ZWILCH	Symbol	55055	Zwilch, kinetochore associated, homolog (Drosophila)	1.1	NS	1.23	NS	1.65		–		–		–
2	ABCA1	Symbol	19	ATP-binding cassette, sub-family A (ABC1), member 1	-1.16	NS	-1.35	NS	-1.66		1.15	NS	-1.11	NS	-1.72
2	ABCC5	Symbol	10057	ATP-binding cassette, sub-family C (CFTR/MRP), member 5	-1.14	NS	-1.45		-1.5		-1.05	NS	-1.41		-1.72
2	ACHE	Symbol	43	acetylcholinesterase (Yt blood group)	-1.27	NS	-1.45	NS	-2.72		1.08	NS	-1.16	NS	-1.84
2	ADORA1	Symbol	134	adenosine A1 receptor	2.37		2.71		2.03		2.05		2.08		1.7
2	AFAP1L2	Symbol	84632	actin filament associated protein 1-like 2	1.26	NS	1.18	NS	1.77		1.42		1.5		1.7
2	AK125960	Accession Number		Homo sapiens cDNA FLJ43972 fis, clone TESTI4017961	1.65		2.04		2.63		1.39	NS	1.77		1.86
2	AKIRIN1	Symbol	79647	akirin 1	-1.11	NS	-1.06	NS	-1.59		-1.58		-1.35		-1.55
2	ANKRD13D	Symbol	338692	ankyrin repeat domain 13 family, member D	-1.71		-1.44	NS	-1.93		-1.23	NS	-1.56		-1.97
2	ARMCX6	Symbol	54470	armadillo repeat containing, X-linked 6	1.51		1.8		1.6		1.79		1.98		1.56
2	BMF	Symbol	90427	Bcl2 modifying factor	-1.1	NS	-2.1		-2.5		1.81		1.01	NS	-2.2
2	BMP7	Symbol	655	bone morphogenetic protein 7	-1.32		-1.29		-1.58		-1.2	NS	-1.74		-2.55
2	BPNT1	Symbol	10380	3'(2'), 5'-bisphosphate nucleotidase 1	-2.12		-1.74		-2.22		1.41	NS	1.29	NS	1.88
2	C16orf7	Symbol	9605	chromosome 16 open reading frame 7	-1.03	NS	-1.4		-1.58		1.07	NS	-1.4		-2.18
2	C17orf82	Symbol	388407	chromosome 17 open reading frame 82	1.04	NS	-1.31	NS	-1.84		1.01	NS	-1.32	NS	-1.53
2	C1orf21	Symbol	81563	chromosome 1 open reading frame 21	1.01	NS	-1.14	NS	-1.53		1.86		1.79		1.56
2	C1orf63	Symbol	57035	chromosome 1 open reading frame 63	-1.18	NS	1.13	NS	1.68		-1.89		-1.24	NS	-1.85
2	C1orf71	Symbol	163882	chromosome 1 open reading frame 71	-1.13	NS	-1.39		-1.95		1.03	NS	-1.18	NS	-1.71
2	C1QTNF6	Symbol	114904	C1q and tumor necrosis factor related protein 6	1.685		1.42		1.69		2.335		3.095		3.05
2	C6orf141	Symbol	135398	chromosome 6 open reading frame 141	1.81		2.41		1.96		2.21		2.67		2.77
2	C9orf169	Symbol	375791	chromosome 9 open reading frame 169	-1.2	NS	-1.53		-3.57		1.43		1.09	NS	-2.31
2	CA12	Symbol	771	carbonic anhydrase XII	2.37		2.86		1.72		3.37		3.59		2.04
2	CA2	Symbol	760	carbonic anhydrase II	2.02		1.83		1.82		1.83		2.22		3.27
2	CACNG6	Symbol	59285	calcium channel, voltage-dependent, gamma subunit 6	-1.32		-1.25		-1.94		-1.21	NS	-1.26	NS	-1.95
2	CALCR	Symbol	799	calcitonin receptor	2.31		2.83		3.62		1.71		2.31		2.43
2	CALML5	Symbol	51806	calmodulin-like 5	1.27	NS	-1.37	NS	-2.4		2.2		1.93		1.67
2	CAMK2N1	Symbol	55450	calcium/calmodulin-dependent protein kinase II inhibitor 1	-1.04	NS	-1.57	NS	-2.31		-1.14	NS	-1.53		-2.14
2	CAP2	Symbol	10486	CAP, adenylate cyclase-associated protein, 2 (yeast)	1.16	NS	1.26		1.61		1.22	NS	1.25		2.02
2	CAPN5	Symbol	726	calpain 5	-1.26	NS	-1.22	NS	-2.01		1.06	NS	-1.09	NS	-2.08
2	CAPN8	Symbol	388743	calpain 8	-1.03	NS	1.3	NS	1.93		-1.11	NS	1.3	NS	4.8
2	CD44	Symbol	960	CD44 molecule (Indian blood group)	-1.01	NS	1.34		2.07		-1.05	NS	1.31	NS	1.86
2	CDCA7	Symbol	83879	cell division cycle associated 7	1.07	NS	1.77		2.06		1.32	NS	1.37	NS	1.69
2	CEBPD	Symbol	1052	CCAAT/enhancer binding protein (C/EBP), delta	-1.21	NS	-1.55		-1.83		-1.37		-1.62		-2.06
2	CELSR2	Symbol	1952	cadherin, EGF LAG seven-pass G-type receptor 2 (flamingo homolog, Drosophila)	1.27	NS	1.31		1.69		1.32		1.46		2.05
2	CGN	Symbol	57530	cingulin	-1.24		-1.4		-1.74		1.17	NS	-1.43		-3.25
2	CHD9	Symbol	80205	chromodomain helicase DNA binding protein 9	1.68	NS	1.45		1.63		1.98		2.48		1.64
2	CLDN23	Symbol	137075	claudin 23	1.3		-1.08	NS	-1.5		2.12		1.15	NS	-1.65
2	COL12A1	Symbol	1303	collagen, type XII, alpha 1	1.36		1.34	NS	1.52		1.39		1.57		1.68
2	CROT	Symbol	54677	carnitine O-octanoyltransferase	1.2	NS	1.44		1.96		-1.23	NS	1.43		2.76
2	CTGF	Symbol	1490	connective tissue growth factor	-1.29		-1.745		-3.935		-2.965		-1.84		-5.285
2	CTSD	Symbol	1509	cathepsin D	1.45		1.66		2.24		1.52		1.83		1.9
2	CXCL12	Symbol	6387	chemokine (C-X-C motif) ligand 12 (stromal cell-derived factor 1)	1.945		2.835		3.59		1.935		2.21		2.42
2	CYP1A1	Symbol	1543	cytochrome P450, family 1, subfamily A, polypeptide 1	-1.63		-1.62		-5.89		1.36	NS	1.22	NS	-6.8
2	CYP1B1	Symbol	1545	cytochrome P450, family 1, subfamily B, polypeptide 1	-1.34	NS	-1.3	NS	-1.71		1.22	NS	1.03	NS	-2.1
2	CYP26B1	Symbol	56603	cytochrome P450, family 26, subfamily B, polypeptide 1	1.76		2.55		3.37		1.97		4.1		6.09
2	DAB2	Symbol	1601	disabled homolog 2, mitogen-responsive phosphoprotein (Drosophila)	-1.485		-1.54		-1.815		-1.61		-2.18		-2.83
2	DEPDC6	Symbol	64798	DEP domain containing 6	1.275	NS	1.94		2.45		1.14	NS	1.68		1.865
2	DHRS2	Symbol	10202	dehydrogenase/reductase (SDR family) member 2	1.14	NS	1.46		2.14		-1.07	NS	1.35	NS	1.66
2	DHRS3	Symbol	9249	dehydrogenase/reductase (SDR family) member 3	1.38	NS	-1.3	NS	-2.8		4.32		6.46		4.1
2	DNAJC12	Symbol	56521	DnaJ (Hsp40) homolog, subfamily C, member 12	1.07667	NS	1.53333		2.09		1.11	NS	1.403333333		2.6
2	DNAJC22	Symbol	79962	DnaJ (Hsp40) homolog, subfamily C, member 22	-1.04	NS	-1.32	NS	-1.56		-1.52		-2.6		-3.24
2	DOK7	Symbol	285489	docking protein 7	1.33	NS	1.45	NS	1.5		1.67		1.56		1.68
2	DRAM1	Symbol	55332	DNA-damage regulated autophagy modulator 1	1.03	NS	-1.25	NS	-1.52		-1.05	NS	-1.45		-2.63
2	DSCAM	Symbol	1826	Down syndrome cell adhesion molecule	1.25	NS	1.26	NS	1.57		1.29	NS	1.21	NS	1.59
2	EDN1	Symbol	1906	endothelin 1	-1.41		-1.22		-1.64		-1.66		-1.27	NS	-1.71
2	EFNA1	Symbol	1942	ephrin-A1	-1.73		-1.69		-1.66		-1.88		-2.27		-2.11
2	EGR1	Symbol	1958	early growth response 1	1.25	NS	1.13	NS	-2.67		1.1	NS	2.31		-2.14
2	ELF1	Symbol	1997	E74-like factor 1 (ets domain transcription factor)	1.42		1.41		1.54		1.52		1.98		1.81
2	ELF3	Symbol	1999	E74-like factor 3 (ets domain transcription factor, epithelial-specific )	1.38		-1.34	NS	-1.57		3.33		2.61		1.93
2	ENC1	Symbol	8507	ectodermal-neural cortex (with BTB-like domain)	-1.23		-1.18	NS	-1.56		-2.46		-2.54		-2.19
2	EPOR	Symbol	2057	erythropoietin receptor	1.03	NS	-1.4	NS	-1.57		-1.13	NS	-1.31	NS	-2.04
2	F2RL1	Symbol	2150	coagulation factor II (thrombin) receptor-like 1	-1.09	NS	-1.07	NS	-1.6		-2.08		-2.04		-1.77
2	FAM43A	Symbol	131583	family with sequence similarity 43, member A	1.02	NS	-1.56		-1.72		2.28		2.11		2.48
2	FGF18	Symbol	8817	fibroblast growth factor 18	2.11		1.8		1.61		2.86		2.52		1.87
2	FOXD2	Symbol	2306	forkhead box D2	-1.38		-1.51		-1.56		-1.59		-1.62		-1.81
2	FREM2	Symbol	341640	FRAS1 related extracellular matrix protein 2	1.29	NS	1.4	NS	1.64		1.46		1.39		1.56
2	FRMD6	Symbol	122786	FERM domain containing 6	-1.13	NS	-1.18	NS	-1.49		-1.83		-1.65		-1.62
2	FSCN1	Symbol	6624	fascin homolog 1, actin-bundling protein (Strongylocentrotus purpuratus)	-1.25		-1.46		-1.53		-1.03	NS	-1.31	NS	-1.75
2	GART	Symbol	2618	phosphoribosylglycinamide formyltransferase, phosphoribosylglycinamide synthetase, phosphoribosylaminoimidazole synthetase	1.27		1.35		1.96		-1.17	NS	1	NS	1.54
2	GINS3	Symbol	64785	GINS complex subunit 3 (Psf3 homolog)	1.27		1.59	NS	1.67		1.46	NS	1.71		1.62
2	GLB1L2	Symbol	89944	galactosidase, beta 1-like 2	-1.04	NS	1.32	NS	1.64		1.12	NS	1.23	NS	1.52
2	GNA14	Symbol	9630	guanine nucleotide binding protein (G protein), alpha 14	1.51		1.68	NS	1.97		1.35	NS	2.31		2.87
2	GOLSYN	Symbol	55638	Golgi-localized protein	1.68		1.73		2.1		1.1	NS	1.98		4.12
2	GPRC5C	Symbol	55890	G protein-coupled receptor, family C, group 5, member C	-1.12	NS	-1.41		-1.84		1.47		-1.07	NS	-1.76
2	GRAMD1A	Symbol	57655	GRAM domain containing 1A	-1.15	NS	-1.53		-1.75		1.13	NS	-1.49		-1.99
2	GREB1	Symbol	9687	growth regulation by estrogen in breast cancer 1	3.16		4.12		5.86		2.21		2.32		2.07
2	GRHL3	Symbol	57822	grainyhead-like 3 (Drosophila)	-1.98		-2.05		-2.75		-1.5		-1.57		-1.57
2	GRM4	Symbol	2914	glutamate receptor, metabotropic 4	-1.15	NS	-1.55		-1.87		-1.17	NS	-1.3		-1.63
2	HBEGF	Symbol	1839	heparin-binding EGF-like growth factor	-1.38		-1.35		-1.83		-2.04		-1.7		-2.41
2	HEY2	Symbol	23493	hairy/enhancer-of-split related with YRPW motif 2	2.34		1.95		2.46		2.28		2.26		2.32
2	HEYL	Symbol	26508	hairy/enhancer-of-split related with YRPW motif-like	-1.13	NS	-1.32		-1.49		-1.18	NS	-1.47		-1.74
2	HPRT1	Symbol	3251	hypoxanthine phosphoribosyltransferase 1	-1.07	NS	1.18		1.56		-1.04	NS	1.1	NS	1.57
2	HSPB8	Symbol	26353	heat shock 22kDa protein 8	2.45		2.59		1.83		2.71		2.82		1.64
2	IFIT1	Symbol	3434	interferon-induced protein with tetratricopeptide repeats 1	1.13	NS	1.15	NS	1.61		-2.47		-2.54		-1.54
2	IGDCC3	Symbol	9543	immunoglobulin superfamily, DCC subclass, member 3	-1.3	NS	-1.55		-1.58		-1.24	NS	-1.48		-1.78
2	IGFBP3	Symbol	3486	insulin-like growth factor binding protein 3	-1.25	NS	-1.41	NS	-2.15		-1.11	NS	-1.25		-1.78
2	IGFBP4	Symbol	3487	insulin-like growth factor binding protein 4	1.74		1.83		1.7		2.17		2.87		3.38
2	IL17RB	Symbol	55540	interleukin 17 receptor B	1.63		1.62		1.55		3.49		3.54		3.4
2	IRS2	Symbol	8660	insulin receptor substrate 2	1.59		1.73	NS	1.54		2.15		2.56		3.68
2	ISG20	Symbol	3669	interferon stimulated exonuclease gene 20kDa	1.29	NS	1.48	NS	1.89		1.29	NS	1.68		2.95
2	ITM2A	Symbol	9452	integral membrane protein 2A	1.15	NS	1.29	NS	1.59		1.3	NS	1.36	NS	2.38
2	JUN	Symbol	3725	jun oncogene	-1.02	NS	-1.12	NS	-1.72		-1.17	NS	1.11	NS	-1.48
2	KIAA0513	Symbol	9764	KIAA0513	-1.08	NS	-1.43		-1.95		-1.07	NS	-1.46		-1.6
2	KIAA0907	Symbol	22889	KIAA0907	1.05	NS	1.14	NS	1.64		-1.53		-1.39		-1.55
2	KRT13	Symbol	3860	keratin 13	1.93		3.42		6.03		2.62		5.12		8.17
2	KRT15	Symbol	3866	keratin 15	1.29	NS	1.78		1.77		1.55	NS	1.81		2.09
2	LATS2	Symbol	26524	LATS, large tumor suppressor, homolog 2 (Drosophila)	-1.3		-1.42		-1.73		-1.42		-1.36		-1.75
2	LOC338758	Symbol	338758	hypothetical LOC338758	-1.2	NS	-1.27		-1.94		-1.1	NS	-1.45		-1.94
2	LOC643008	Symbol	643008	hypothetical protein LOC643008	-1.38		-1.79		-2.85		1.2	NS	-1.27	NS	-2.09
2	MACF1	Symbol	23499	microtubule-actin crosslinking factor 1	1.07	NS	1.62		1.63		-1.25	NS	1.33		1.75
2	MALL	Symbol	7851	mal, T-cell differentiation protein-like	-1.31		-1.18	NS	-1.65		-2.25		-2.09		-2.06
2	MAP2K3	Symbol	5606	mitogen-activated protein kinase kinase 3	-1.085	NS	-1.085	NS	-1.61		-1.27	NS	-1.49		-1.58
2	MCM10	Symbol	55388	minichromosome maintenance complex component 10	1.11	NS	1.36	NS	2.02		1.17	NS	1.21	NS	1.64
2	MCM3	Symbol	4172	minichromosome maintenance complex component 3	1.05	NS	1.26		1.74		-1.05	NS	1.2	NS	1.63
2	MICB	Symbol	4277	MHC class I polypeptide-related sequence B	2.56		1.95		1.81		3.3		3.98		2.85
2	MT2A	Symbol	4502	metallothionein 2A	-1.34	NS	-1.3		-1.74		1.35	NS	1.29	NS	1.63
2	MYADM	Symbol	91663	myeloid-associated differentiation marker	-1.28		-1.36		-2.225		-1.895		-2.085		-2.125
2	MYB	Symbol	4602	v-myb myeloblastosis viral oncogene homolog (avian)	3.38		3.82		4.93		5.42		5.07		5.28
2	MYC	Symbol	4609	v-myc myelocytomatosis viral oncogene homolog (avian)	2.5		1.87		1.85		3.93		2.91		3.2
2	MYEOV	Symbol	26579	myeloma overexpressed (in a subset of t(11;14) positive multiple myelomas)	1.56	NS	1.29	NS	1.62		1.31	NS	1.51		3.46
2	NAV2	Symbol	89797	neuron navigator 2	2.06		2.22		1.84		2.15		2.87		3.37
2	NRIP1	Symbol	8204	nuclear receptor interacting protein 1	2.3		1.71		1.98		2.25		2.39		2.62
2	OXTR	Symbol	5021	oxytocin receptor	-1.39	NS	-1.57		-1.96		-1.3	NS	-2.19		-2.51
2	PAQR7	Symbol	164091	progestin and adipoQ receptor family member VII	-1.28	NS	-1.35	NS	-1.57		-1.63		-1.94		-2.46
2	PCP4	Symbol	5121	Purkinje cell protein 4	1.25		1.9		2.46		1.77		2.48		3.23
2	PDZK1	Symbol	5174	PDZ domain containing 1	1.46	NS	1.65	NS	2.27		1.75	NS	1.84		1.95
2	PHLDA1	Symbol	22822	pleckstrin homology-like domain, family A, member 1	1.25		-1.04	NS	-2.91		-1.69		-1.25	NS	-2.17
2	PHLDA2	Symbol	7262	pleckstrin homology-like domain, family A, member 2	1.09	NS	1.15	NS	-1.7		1	NS	1.27	NS	1.68
2	PHLDB1	Symbol	23187	pleckstrin homology-like domain, family B, member 1	-1.2	NS	-1.44	NS	-1.59		1.17	NS	-1.4		-1.95
2	PKIB	Symbol	5570	protein kinase (cAMP-dependent, catalytic) inhibitor beta	1.53		2.53		3.12		2.68		4.33		6.61
2	PLAC1	Symbol	10761	placenta-specific 1	1.51	NS	2.3		3.02		1.91		4.72		16.39
2	PLAU	Symbol	5328	plasminogen activator, urokinase	-1.43		-1.39		-1.89		-1.59		-2.1		-2.07
2	PLEKHH2	Symbol	130271	pleckstrin homology domain containing, family H (with MyTH4 domain) member 2	-1.81		-1.5		-1.91		-1.89		-2.27		-2.47
2	PLOD2	Symbol	5352	procollagen-lysine, 2-oxoglutarate 5-dioxygenase 2	1.4	NS	1.5		2.08		1.79		2.53		3.19
2	PPL	Symbol	5493	periplakin	-1.12	NS	-1.37		-1.63		1.26	NS	-1.05	NS	-1.68
2	RAB26	Symbol	25837	RAB26, member RAS oncogene family	1.01	NS	-1.39		-1.74		2.52		2.06		1.5
2	RAB31	Symbol	11031	RAB31, member RAS oncogene family	1.47		2		2.07		1.21	NS	1.53		2.02
2	RAB9A	Symbol	9367	RAB9A, member RAS oncogene family	-1.5		-1.38	NS	-1.52		-1.51		-1.6		-1.74
2	RAPGEFL1	Symbol	51195	Rap guanine nucleotide exchange factor (GEF)-like 1	1.92		2		1.94		3.08		3.03		1.78
2	RASD1	Symbol	51655	RAS, dexamethasone-induced 1	-1.22		-1.37		-2.33		-2.48		-1.46		-2.86
2	RCAN1	Symbol	1827	regulator of calcineurin 1	-1.47		-1.33		-1.73		-2.67		-2.5		-1.84
2	RERG	Symbol	85004	RAS-like, estrogen-regulated, growth inhibitor	1.26	NS	2		2.01		1.35	NS	1.63		1.83
2	RET	Symbol	5979	ret proto-oncogene	1.565		1.73		2.01		2.585		3.08		3.595
2	RGS2	Symbol	5997	regulator of G-protein signaling 2, 24kDa	-1.28	NS	-1.3		-1.91		-1.29	NS	-1.07	NS	1.57
2	RND1	Symbol	27289	Rho family GTPase 1	-1.07	NS	-1.47		-2.51		1.52		1	NS	-2.3
2	RPRM	Symbol	56475	reprimo, TP53 dependent G2 arrest mediator candidate	1.01	NS	-1.39		-1.59		1.05	NS	-1.38		-1.67
2	SALL4	Symbol	57167	sal-like 4 (Drosophila)	-1.52		-1.99		-2.54		-1.69		-1.99		-2.44
2	SFXN2	Symbol	118980	sideroflexin 2	1.53		1.86		2.6		1.48		1.35	NS	1.51
2	SGK3	Symbol	23678	serum/glucocorticoid regulated kinase family, member 3	1.93		2.56		2.82		2.41		2.69		2.92
2	SH3BP4	Symbol	23677	SH3-domain binding protein 4	-1.15	NS	-1.33		-1.57		1.11	NS	1.01	NS	-1.5
2	SHISA2	Symbol	387914	shisa homolog 2 (Xenopus laevis)	-1.1	NS	-1.31		-1.82		1.44		-1.02	NS	-1.95
2	SLC29A1	Symbol	2030	solute carrier family 29 (nucleoside transporters), member 1	1.17	NS	1.385		1.755		1.38		1.495		1.89
2	SLC2A1	Symbol	6513	solute carrier family 2 (facilitated glucose transporter), member 1	2.03		1.95		1.64		1.8		1.95		1.9
2	SLC31A2	Symbol	1318	solute carrier family 31 (copper transporters), member 2	-1.01	NS	-1.43		-1.93		1.22	NS	-1.08	NS	-1.93
2	SLCO2A1	Symbol	6578	solute carrier organic anion transporter family, member 2A1	-1.3	NS	-1.41		-2.32		1.07	NS	1.1	NS	-1.55
2	SLIT2	Symbol	9353	slit homolog 2 (Drosophila)	-1.06	NS	-1.47		-1.88		1.16	NS	-1.29	NS	-1.57
2	SOX3	Symbol	6658	SRY (sex determining region Y)-box 3	1.87		2.57		3.59		1.74		1.57		1.59
2	STC2	Symbol	8614	stanniocalcin 2	1.92		1.77		1.59		3.88		2.79		1.98
2	SYTL4	Symbol	94121	synaptotagmin-like 4	1.31	NS	1.56	NS	2.06		-1.05	NS	1.33	NS	2.48
2	TACC1	Symbol	6867	transforming, acidic coiled-coil containing protein 1	-1.34		-1.68		-1.51		-1.36		-1.89		-2.04
2	TFF1	Symbol	7031	trefoil factor 1	1.62		1.72		2.04		1.42		1.81		2.02
2	TGFBI	Symbol	7045	transforming growth factor, beta-induced, 68kDa	-1.01	NS	-1.16		-1.77		1.26		1.05	NS	-1.66
2	TLE2	Symbol	7089	transducin-like enhancer of split 2 (E(sp1) homolog, Drosophila)	-1.11	NS	-1.3		-1.64		-1.07	NS	-1.26	NS	-1.68
2	TM4SF1	Symbol	4071	transmembrane 4 L six family member 1	-1.54		-3.06		-2.64		-1.76		-2.21		-2.37
2	TMEM156	Symbol	80008	transmembrane protein 156	-1.41	NS	-1.32	NS	-1.6		-1.64		-1.52		-1.54
2	TMEM158	Symbol	25907	transmembrane protein 158	-1.26	NS	-1.22	NS	-1.8		-1.38	NS	-1.66		-1.94
2	TMEM64	Symbol	169200	transmembrane protein 64	1.48		1.66		1.86		1.22	NS	1.36		2.49
2	TNFRSF11B	Symbol	4982	tumor necrosis factor receptor superfamily, member 11b	-2.46		-1.72		-2.82		-6.65		-5.1		-5.26
2	TOP1	Symbol	7150	topoisomerase (DNA) I	-1.48		-1.41		-2.3		-1.34		-1.03	NS	-1.53
2	TPD52L1	Symbol	7164	tumor protein D52-like 1	1.41		1.995		2.38		1.695		2.435		3.285
2	TSC22D3	Symbol	1831	TSC22 domain family, member 3	1.22		-1.23		-1.48		2.6		2.62		2.09
2	TUFT1	Symbol	7286	tuftelin 1	-1.24	NS	-1.67		-1.83		-1.25		-1.34		-1.52
2	UNC13D	Symbol	201294	unc-13 homolog D (C. elegans)	1.07	NS	-1.38		-1.55		-1.11	NS	-1.23	NS	-1.75
2	VTCN1	Symbol	79679	V-set domain containing T cell activation inhibitor 1	-1.82		-1.68		-1.83		-1.24	NS	1.01	NS	-1.77
2	VWF	Symbol	7450	von Willebrand factor	1.04	NS	-1.13	NS	-1.67		2.26		3.25		2.03
2	WDR12	Symbol	55759	WD repeat domain 12	1.16		1.46		1.53		-1.03	NS	1.3		1.51
2	WISP2	Symbol	8839	WNT1 inducible signaling pathway protein 2	1.12	NS	1.17	NS	1.57		1.43	NS	1.57		2.08
2	WNT7B	Symbol	7477	wingless-type MMTV integration site family, member 7B	1.33	NS	-1.38	NS	-1.56		-1.12	NS	-1.47		-1.8
2	WSB1	Symbol	26118	WD repeat and SOCS box-containing 1	-1.2	NS	-1.44		-1.51		1.34		1.83		1.8
2	XBP1	Symbol	7494	X-box binding protein 1	2.13		2.09		2.15		2.1		2.42		2.75
2	ZNF121	Symbol	7675	zinc finger protein 121	-2.82		-1.24	NS	-1.52		1.61	NS	1.94		2
2	ZNF467	Symbol	168544	zinc finger protein 467	-1.03	NS	-1.39	NS	-1.56		-1.16	NS	-1.7		-1.87
3	ABCE1	Symbol	6059	ATP-binding cassette, sub-family E (OABP), member 1	–		–		–		1.04	NS	1.45		1.86
3	ABHD2	Symbol	11057	abhydrolase domain containing 2	–		–		–		1.01	NS	1	NS	1.52
3	ABHD8	Symbol	79575	abhydrolase domain containing 8	–		–		–		2.12		2.26		1.75
3	ACAD10	Symbol	80724	acyl-Coenzyme A dehydrogenase family, member 10	–		–		–		-1.05	NS	-1.23	NS	-1.55
3	ACAD11	Symbol	84129	acyl-Coenzyme A dehydrogenase family, member 11	–		–		–		-1.01	NS	-1.26	NS	-1.8
3	ACER3	Symbol	55331	alkaline ceramidase 3	–		–		–		-1.44		-1.59		-1.67
3	ACOT1	Symbol	641371	acyl-CoA thioesterase 1	–		–		–		1.57		1.61		1.51
3	ACOT4	Symbol	122970	acyl-CoA thioesterase 4	–		–		–		1.45	NS	1.69		1.76
3	ACOX2	Symbol	8309	acyl-Coenzyme A oxidase 2, branched chain	–		–		–		1.47		1.24	NS	1.84
3	ACSS2	Symbol	55902	acyl-CoA synthetase short-chain family member 2	–		–		–		-1.295		-1.5		-1.565
3	ACTA2	Symbol	59	actin, alpha 2, smooth muscle, aorta	–		–		–		1.02	NS	-1.23	NS	-1.67
3	AGAP11	Symbol	119385	ankyrin repeat and GTPase domain Arf GTPase activating protein 11	–		–		–		2.315		3.01		3.685
3	AHCTF1	Symbol	25909	AT hook containing transcription factor 1	–		–		–		1.46		1.66		1.55
3	AKAP1	Symbol	8165	A kinase (PRKA) anchor protein 1	–		–		–		1.99		2.12		1.72
3	AKR1C2	Symbol	1646	aldo-keto reductase family 1, member C2 (dihydrodiol dehydrogenase 2; bile acid binding protein; 3-alpha hydroxysteroid dehydrogenase, type III)	–		–		–		1.33	NS	1.37	NS	1.52
3	ALAD	Symbol	210	aminolevulinate, delta-, dehydratase	–		–		–		1.01	NS	-1.31		-2.06
3	ANGPTL4	Symbol	51129	angiopoietin-like 4	–		–		–		2.2		2.21		1.65
3	ANK3	Symbol	288	ankyrin 3, node of Ranvier (ankyrin G)	–		–		–		-1.13	NS	-1.5		-1.97
3	ANKRA2	Symbol	57763	ankyrin repeat, family A (RFXANK-like), 2	–		–		–		-1.05	NS	-1.17	NS	-1.53
3	ANKRD1	Symbol	27063	ankyrin repeat domain 1 (cardiac muscle)	–		–		–		1.1	NS	1.63		1.87
3	ANKRD23	Symbol	200539	ankyrin repeat domain 23	–		–		–		1.29	NS	1.32	NS	1.63
3	ANKRD50	Symbol	57182	ankyrin repeat domain 50	–		–		–		-2.23		-1.95		-1.87
3	APBA3	Symbol	9546	amyloid beta (A4) precursor protein-binding, family A, member 3	–		–		–		-1.16	NS	-1.61		-1.48
3	APOD	Symbol	347	apolipoprotein D	–		–		–		1.24	NS	1.27	NS	1.54
3	AQP11	Symbol	282679	aquaporin 11	–		–		–		-1.46		-1.83		-1.64
3	ARFGAP1	Symbol	55738	ADP-ribosylation factor GTPase activating protein 1	–		–		–		-1.4		-1.38		-1.53
3	ARHGEF16	Symbol	27237	Rho guanine exchange factor (GEF) 16	–		–		–		1.23	NS	-1.4		-1.69
3	ARHGEF19	Symbol	128272	Rho guanine nucleotide exchange factor (GEF) 19	–		–		–		1.11	NS	-1.13	NS	-1.48
3	ARID4B	Symbol	51742	AT rich interactive domain 4B (RBP1-like)	–		–		–		-1.42		-1.25	NS	-1.5
3	ARRB1	Symbol	408	arrestin, beta 1	–		–		–		1.86		1.85		2.025
3	ASAP2	Symbol	8853	ArfGAP with SH3 domain, ankyrin repeat and PH domain 2	–		–		–		1.27	NS	1.91		2.27
3	ASB9	Symbol	140462	ankyrin repeat and SOCS box-containing 9	–		–		–		-1.15	NS	-1.47	NS	-1.89
3	ASPSCR1	Symbol	79058	alveolar soft part sarcoma chromosome region, candidate 1	–		–		–		-1.08	NS	-1.23		-1.57
3	ATG16L2	Symbol	89849	ATG16 autophagy related 16-like 2 (S. cerevisiae)	–		–		–		1.11	NS	-1.01	NS	-1.51
3	ATP11C	Symbol	286410	ATPase, class VI, type 11C	–		–		–		-1.15	NS	1.05	NS	1.59
3	ATP6V0E1	Symbol	8992	ATPase, H+ transporting, lysosomal 9kDa, V0 subunit e1	–		–		–		1.45		1.56		1.58
3	ATP6V1C2	Symbol	245973	ATPase, H+ transporting, lysosomal 42kDa, V1 subunit C2	–		–		–		1.54	NS	1.95		1.74
3	ATP6V1E1	Symbol	529	ATPase, H+ transporting, lysosomal 31kDa, V1 subunit E1	–		–		–		-1.23	NS	-1.35		-1.59
3	ATRIP	Symbol	84126	ATR interacting protein	–		–		–		1.535		1.65		1.575
3	ATXN1	Symbol	6310	ataxin 1	–		–		–		-1.61		-1.07	NS	1.58
3	AVPI1	Symbol	60370	arginine vasopressin-induced 1	–		–		–		-1.45	NS	-1.64		-1.72
3	B3GALT4	Symbol	8705	UDP-Gal:betaGlcNAc beta 1,3-galactosyltransferase, polypeptide 4	–		–		–		1.15	NS	-1.09	NS	-1.63
3	BACE1	Symbol	23621	beta-site APP-cleaving enzyme 1	–		–		–		1.31	NS	1.55		1.74
3	BAG1	Symbol	573	BCL2-associated athanogene	–		–		–		1.33	NS	1.6		1.67
3	BATF	Symbol	10538	basic leucine zipper transcription factor, ATF-like	–		–		–		3		3.48		2.69
3	BAZ1A	Symbol	11177	bromodomain adjacent to zinc finger domain, 1A	–		–		–		-1.3	NS	1.27	NS	1.53
3	BCAM	Symbol	4059	basal cell adhesion molecule (Lutheran blood group)	–		–		–		1.19	NS	1.27	NS	1.5
3	BCDIN3D	Symbol	144233	BCDIN3 domain containing	–		–		–		-1.4		-1.24	NS	-1.51
3	BCL2	Symbol	596	B-cell CLL/lymphoma 2	–		–		–		2.175		2.535		1.675
3	BCL9L	Symbol	283149	B-cell CLL/lymphoma 9-like	–		–		–		1.08	NS	1.26	NS	1.5
3	BDKRB2	Symbol	624	bradykinin receptor B2	–		–		–		1.4	NS	1.78		1.8
3	BNIPL	Symbol	149428	BCL2/adenovirus E1B 19kD interacting protein like	–		–		–		1.02	NS	-1.12	NS	-1.56
3	BTBD11	Symbol	121551	BTB (POZ) domain containing 11	–		–		–		-1.16	NS	-1.46		-1.59
3	BTG2	Symbol	7832	BTG family, member 2	–		–		–		-1.48	NS	-1.05	NS	-1.49
3	BXDC2	Symbol	55299	brix domain containing 2	–		–		–		1.42		1.41		1.5
3	BZW1L1	Symbol	151579	basic leucine zipper and W2 domains 1 like 1	–		–		–		-1.06	NS	1.24	NS	1.945
3	C10orf58	Symbol	84293	chromosome 10 open reading frame 58	–		–		–		1.53		1.72		1.64
3	C12orf24	Symbol	29902	chromosome 12 open reading frame 24	–		–		–		1.57		1.9		1.68
3	C12orf76	Symbol	400073	chromosome 12 open reading frame 76	–		–		–		-1.36	NS	-1.55		-1.85
3	C13orf15	Symbol	28984	chromosome 13 open reading frame 15	–		–		–		-1.79		-1.7		-1.57
3	C14orf132	Symbol	56967	chromosome 14 open reading frame 132	–		–		–		1.74		1.91		2.64
3	C14orf43	Symbol	91748	chromosome 14 open reading frame 43	–		–		–		1.74		1.73		1.91
3	C14orf45	Symbol	80127	chromosome 14 open reading frame 45	–		–		–		1.38		1.61		1.53
3	C14orf80	Symbol	283643	chromosome 14 open reading frame 80	–		–		–		1	NS	-1.57		-1.51
3	C16orf74	Symbol	404550	chromosome 16 open reading frame 74	–		–		–		2.03		2.67		1.56
3	C17orf58	Symbol	284018	chromosome 17 open reading frame 58	–		–		–		1.195	NS	1.41		1.55
3	C1orf115	Symbol	79762	chromosome 1 open reading frame 115	–		–		–		-1.3		-1.64		-1.67
3	C1orf122	Symbol	127687	chromosome 1 open reading frame 122	–		–		–		-1.2	NS	-1.36	NS	-1.54
3	C1orf216	Symbol	127703	chromosome 1 open reading frame 216	–		–		–		1.11	NS	1.07	NS	-1.54
3	C20orf3	Symbol	57136	chromosome 20 open reading frame 3	–		–		–		1.28	NS	1.6		1.77
3	C21orf63	Symbol	59271	chromosome 21 open reading frame 63	–		–		–		-1.28	NS	-1.52		-2.05
3	C22orf29	Symbol	79680	chromosome 22 open reading frame 29	–		–		–		-1.15	NS	-1.68		-1.68
3	C3orf14	Symbol	57415	chromosome 3 open reading frame 14	–		–		–		-1.13	NS	-1.39		-1.61
3	C3orf59	Symbol	151963	chromosome 3 open reading frame 59	–		–		–		-1.16	NS	-1.28		-1.91
3	C5orf38	Symbol	153571	chromosome 5 open reading frame 38	–		–		–		-1.11	NS	-1.37	NS	-1.68
3	C5orf41	Symbol	153222	chromosome 5 open reading frame 41	–		–		–		-1.4		-1.13	NS	-1.53
3	C6orf165	Symbol	154313	chromosome 6 open reading frame 165	–		–		–		-1.09	NS	-1.38		-1.59
3	C8orf38	Symbol	137682	chromosome 8 open reading frame 38	–		–		–		1.25	NS	1.36		1.66
3	CA5B	Symbol	11238	carbonic anhydrase VB, mitochondrial	–		–		–		-1.12	NS	-1.15	NS	-1.87
3	CALHM2	Symbol	51063	calcium homeostasis modulator 2	–		–		–		-2.1		-1.68		-1.49
3	CAMK2G	Symbol	818	calcium/calmodulin-dependent protein kinase II gamma	–		–		–		-1.02	NS	-1.18	NS	-1.49
3	CARHSP1	Symbol	23589	calcium regulated heat stable protein 1, 24kDa	–		–		–		1.03	NS	-1.37	NS	-1.85
3	CBX6	Symbol	23466	chromobox homolog 6	–		–		–		-1.1	NS	-1.53		-1.76
3	CCDC102A	Symbol	92922	coiled-coil domain containing 102A	–		–		–		-1.46	NS	-1.84		-1.78
3	CCDC103	Symbol	388389	coiled-coil domain containing 103	–		–		–		1.49		1.74		1.8
3	CCDC64B	Symbol	146439	coiled-coil domain containing 64B	–		–		–		1.14	NS	-1.17	NS	-1.59
3	CCDC74A	Symbol	90557	coiled-coil domain containing 74A	–		–		–		2.1		2.25		1.73
3	CCDC86	Symbol	79080	coiled-coil domain containing 86	–		–		–		1.19	NS	1.4		1.6
3	CCDC92	Symbol	80212	coiled-coil domain containing 92	–		–		–		-1.32	NS	-1.61		-1.59
3	CCNA1	Symbol	8900	cyclin A1	–		–		–		-1.79		-1.7		-1.65
3	CCNG2	Symbol	901	cyclin G2	–		–		–		-1.52		-1.56		-1.8366666667
3	CCPG1	Symbol	9236	cell cycle progression 1	–		–		–		1.32		1.49		1.98
3	CD55	Symbol	1604	CD55 molecule, decay accelerating factor for complement (Cromer blood group)	–		–		–		-1.4		-1.28		-1.81
3	CD82	Symbol	3732	CD82 molecule	–		–		–		1.34	NS	1.47	NS	1.67
3	CD9	Symbol	928	CD9 molecule	–		–		–		1.18	NS	1.36	NS	1.68
3	CDC34	Symbol	997	cell division cycle 34 homolog (S. cerevisiae)	–		–		–		1.94		1.91		1.67
3	CDC7	Symbol	8317	cell division cycle 7 homolog (S. cerevisiae)	–		–		–		-1.13	NS	1.02	NS	1.58
3	CDH1	Symbol	999	cadherin 1, type 1, E-cadherin (epithelial)	–		–		–		1.27	NS	1.59		2.04
3	CDH10	Symbol	1008	cadherin 10, type 2 (T2-cadherin)	–		–		–		1.11	NS	1.35	NS	2.11
3	CDH3	Symbol	1001	cadherin 3, type 1, P-cadherin (placental)	–		–		–		-1.05	NS	-1.16	NS	-2.01
3	CDK6	Symbol	1021	cyclin-dependent kinase 6	–		–		–		-1.37		-1.97		-2.45
3	CEBPA	Symbol	1050	CCAAT/enhancer binding protein (C/EBP), alpha	–		–		–		1.81		1.58		1.51
3	CEL	Symbol	1056	carboxyl ester lipase (bile salt-stimulated lipase)	–		–		–		-1.49		-1.24	NS	-1.65
3	CHKA	Symbol	1119	choline kinase alpha	–		–		–		-1.11	NS	-1.26	NS	-1.54
3	CHPF	Symbol	79586	chondroitin polymerizing factor	–		–		–		1.16	NS	1.47		1.71
3	CHPT1	Symbol	56994	choline phosphotransferase 1	–		–		–		1.48		1.685		1.75
3	CHSY1	Symbol	22856	chondroitin sulfate synthase 1	–		–		–		1.77		2.1		1.87
3	CITED1	Symbol	4435	Cbp/p300-interacting transactivator, with Glu/Asp-rich carboxy-terminal domain, 1	–		–		–		1.6	NS	2.23		2.9
3	CITED4	Symbol	163732	Cbp/p300-interacting transactivator, with Glu/Asp-rich carboxy-terminal domain, 4	–		–		–		2.64		2.96		2.17
3	CLDN1	Symbol	9076	claudin 1	–		–		–		-3.4		-3.97		-2.76
3	CLIP2	Symbol	7461	CAP-GLY domain containing linker protein 2	–		–		–		-1.45	NS	-1.66		-1.72
3	CLIP3	Symbol	25999	CAP-GLY domain containing linker protein 3	–		–		–		-1.18	NS	-1.42	NS	-1.73
3	CLN3	Symbol	1201	ceroid-lipofuscinosis, neuronal 3	–		–		–		1.01	NS	-1.25	NS	-1.56
3	CNTD2	Symbol	79935	cyclin N-terminal domain containing 2	–		–		–		2.76		3.2		2.48
3	COL4A3BP	Symbol	10087	collagen, type IV, alpha 3 (Goodpasture antigen) binding protein	–		–		–		-1.59		-1.83		-1.57
3	CORO1B	Symbol	57175	coronin, actin binding protein, 1B	–		–		–		1.01	NS	-1.1	NS	-1.55
3	CRIM1	Symbol	51232	cysteine rich transmembrane BMP regulator 1 (chordin-like)	–		–		–		-1.13	NS	-1.23	NS	-1.5
3	CSRP1	Symbol	1465	cysteine and glycine-rich protein 1	–		–		–		-1.46		-1.27	NS	-1.66
3	CTNNAL1	Symbol	8727	catenin (cadherin-associated protein), alpha-like 1	–		–		–		-1.77		-1.63		1.56
3	CTNND2	Symbol	1501	catenin (cadherin-associated protein), delta 2 (neural plakophilin-related arm-repeat protein)	–		–		–		1.24	NS	1.15	NS	-1.91
3	CTPS	Symbol	1503	CTP synthase	–		–		–		-1.11	NS	1.39		1.59
3	CTSC	Symbol	1075	cathepsin C	–		–		–		-1.07	NS	1.09	NS	1.725
3	CUTC	Symbol	51076	cutC copper transporter homolog (E. coli)	–		–		–		1.18	NS	1.27		1.55
3	CYB5A	Symbol	1528	cytochrome b5 type A (microsomal)	–		–		–		1.22	NS	1.33		1.5
3	CYP2R1	Symbol	120227	cytochrome P450, family 2, subfamily R, polypeptide 1	–		–		–		1.76		1.96		1.71
3	DDX21	Symbol	9188	DEAD (Asp-Glu-Ala-Asp) box polypeptide 21	–		–		–		1.08	NS	1.49		1.7
3	DDX47	Symbol	51202	DEAD (Asp-Glu-Ala-Asp) box polypeptide 47	–		–		–		1.155	NS	1.48		1.72
3	DEDD2	Symbol	162989	death effector domain containing 2	–		–		–		-1.51		-1.47		-1.53
3	DENND2D	Symbol	79961	DENN/MADD domain containing 2D	–		–		–		-1.47		-1.3		-1.49
3	DIDO1	Symbol	11083	death inducer-obliterator 1	–		–		–		-1.27	NS	-1.32		-1.55
3	DIO1	Symbol	1733	deiodinase, iodothyronine, type I	–		–		–		1.395	NS	1.8		2.2
3	DIP2C	Symbol	22982	DIP2 disco-interacting protein 2 homolog C (Drosophila)	–		–		–		1.01	NS	-1.1	NS	-1.52
3	DKFZP564O0823	Symbol	25849	prostatic androgen-repressed message-1	–		–		–		1.05	NS	1.64		2.57
3	DKK1	Symbol	22943	dickkopf homolog 1 (Xenopus laevis)	–		–		–		-5.32		-2.74		-2.56
3	DNPEP	Symbol	23549	aspartyl aminopeptidase	–		–		–		1.44		1.94		3.63
3	DOCK1	Symbol	1793	dedicator of cytokinesis 1	–		–		–		-1.05	NS	1.2	NS	1.65
3	DOCK8	Symbol	81704	dedicator of cytokinesis 8	–		–		–		1.12	NS	1.55		2.03
3	DOPEY2	Symbol	9980	dopey family member 2	–		–		–		1.99		2.23		1.99
3	DSE	Symbol	29940	dermatan sulfate epimerase	–		–		–		-1.71		-1.92		-1.53
3	EDC3	Symbol	80153	enhancer of mRNA decapping 3 homolog (S. cerevisiae)	–		–		–		-1.03	NS	-1.13	NS	-1.51
3	EFEMP1	Symbol	2202	EGF-containing fibulin-like extracellular matrix protein 1	–		–		–		-1.505		-1.845		-2.065
3	EIF3J	Symbol	8669	eukaryotic translation initiation factor 3, subunit J	–		–		–		1.09	NS	1.72		1.84
3	ELF5	Symbol	2001	E74-like factor 5 (ets domain transcription factor)	–		–		–		-1.22	NS	-1.57	NS	-1.97
3	ENO3	Symbol	2027	enolase 3 (beta, muscle)	–		–		–		-1.07	NS	-1.28	NS	-1.65
3	ENTPD3	Symbol	956	ectonucleoside triphosphate diphosphohydrolase 3	–		–		–		1.42		1.855		1.69
3	ENTPD8	Symbol	377841	ectonucleoside triphosphate diphosphohydrolase 8	–		–		–		2.83		2.79		3.4
3	EPB41L5	Symbol	57669	erythrocyte membrane protein band 4.1 like 5	–		–		–		-1.61		-1.735		-1.895
3	EPHB3	Symbol	2049	EPH receptor B3	–		–		–		-1.51		-1.43		-1.59
3	ERBB3	Symbol	2065	v-erb-b2 erythroblastic leukemia viral oncogene homolog 3 (avian)	–		–		–		1.26	NS	-1.28	NS	-2.31
3	ERC2	Symbol	26059	ELKS/RAB6-interacting/CAST family member 2	–		–		–		-1.4	NS	-1.27	NS	-1.87
3	ESR2	Symbol	2100	estrogen receptor 2 (ER beta)	–		–		–		-1.57		-1.32		-1.55
3	EXOSC2	Symbol	23404	exosome component 2	–		–		–		1.42		1.6		1.54
3	FAM111A	Symbol	63901	family with sequence similarity 111, member A	–		–		–		-1.35	NS	-1.46		-1.51
3	FAM131A	Symbol	131408	family with sequence similarity 131, member A	–		–		–		-1.54		-1.51		-1.66
3	FAM189A1	Symbol	23359	family with sequence similarity 189, member A1	–		–		–		-1.53	NS	-1.45	NS	-1.71
3	FAM46A	Symbol	55603	family with sequence similarity 46, member A	–		–		–		-1.18	NS	1.37		1.81
3	FAM46B	Symbol	115572	family with sequence similarity 46, member B	–		–		–		-2.64		-2.23		-2.02
3	FAM49B	Symbol	51571	family with sequence similarity 49, member B	–		–		–		-1.215	NS	1.035	NS	1.75
3	FAM83A	Symbol	84985	family with sequence similarity 83, member A	–		–		–		-1.675		-2.055		-2.33
3	FAM86A	Symbol	196483	family with sequence similarity 86, member A	–		–		–		1.06	NS	1.25	NS	1.58
3	FBN2	Symbol	2201	fibrillin 2	–		–		–		-1.28	NS	-2.09		-2.28
3	FGF13	Symbol	2258	fibroblast growth factor 13	–		–		–		-1.19	NS	-1.45		-1.59
3	FLJ41603	Symbol	389337	FLJ41603 protein	–		–		–		-1.39	NS	-1.65	NS	-1.93
3	FLNB	Symbol	2317	filamin B, beta	–		–		–		1.83		2.39		2.17
3	FLVCR2	Symbol	55640	feline leukemia virus subgroup C cellular receptor family, member 2	–		–		–		2.8		2.98		2.18
3	FOXC1	Symbol	2296	forkhead box C1	–		–		–		4.19		2.68		1.76
3	FUT4	Symbol	2526	fucosyltransferase 4 (alpha (1,3) fucosyltransferase, myeloid-specific)	–		–		–		2.76		2.32		2.07
3	FXYD3	Symbol	5349	FXYD domain containing ion transport regulator 3	–		–		–		1.46		1.74		1.83
3	FZD7	Symbol	8324	frizzled homolog 7 (Drosophila)	–		–		–		1.06	NS	-1.33	NS	-1.72
3	GALNTL1	Symbol	57452	UDP-N-acetyl-alpha-D-galactosamine:polypeptide N-acetylgalactosaminyltransferase-like 1	–		–		–		1.73		1.72		1.85
3	GALT	Symbol	2592	galactose-1-phosphate uridylyltransferase	–		–		–		1.04	NS	-1.17	NS	-1.5
3	GDPD3	Symbol	79153	glycerophosphodiester phosphodiesterase domain containing 3	–		–		–		-1.05	NS	-1.19	NS	-1.54
3	GPATCH4	Symbol	54865	G patch domain containing 4	–		–		–		1.08	NS	1.51		1.57
3	GPR37L1	Symbol	9283	G protein-coupled receptor 37 like 1	–		–		–		1.86		2.21		2.09
3	GPRC5A	Symbol	9052	G protein-coupled receptor, family C, group 5, member A	–		–		–		1.31		1.66		2.52
3	GPSM1	Symbol	26086	G-protein signaling modulator 1 (AGS3-like, C. elegans)	–		–		–		1.56		1.88		1.5
3	GRB10	Symbol	2887	growth factor receptor-bound protein 10	–		–		–		-1.14	NS	-1.24	NS	-1.55
3	GREB1L	Symbol	80000	growth regulation by estrogen in breast cancer-like	–		–		–		1.47	NS	1.98		1.69
3	GSTM3	Symbol	2947	glutathione S-transferase mu 3 (brain)	–		–		–		1.91		1.77		1.96
3	GSTZ1	Symbol	2954	glutathione transferase zeta 1	–		–		–		1.16	NS	-1.17	NS	-1.65
3	GTF2IRD1	Symbol	9569	GTF2I repeat domain containing 1	–		–		–		-1.29		-1.63		-1.49
3	GYG2	Symbol	8908	glycogenin 2	–		–		–		1.08	NS	-1.18	NS	-1.78
3	H19	Symbol	283120	H19, imprinted maternally expressed transcript (non-protein coding)	–		–		–		2.63		3.58		3.51
3	hCG_2038586	Symbol	646329	hypothetical LOC646329	–		–		–		-1.62		-1.24	NS	-1.63
3	HEG1	Symbol	57493	HEG homolog 1 (zebrafish)	–		–		–		3.61		3.69		3.6
3	HEXIM2	Symbol	124790	hexamthylene bis-acetamide inducible 2	–		–		–		-1.22	NS	-1.6		-1.66
3	HIPK2	Symbol	28996	homeodomain interacting protein kinase 2	–		–		–		-1.07	NS	1.2	NS	1.5
3	HK1	Symbol	3098	hexokinase 1	–		–		–		1.38		1.59		1.64
3	HLA-DRB5	Symbol	3127	major histocompatibility complex, class II, DR beta 5	–		–		–		1.35	NS	1.59		1.68
3	HMG20B	Symbol	10362	high-mobility group 20B	–		–		–		-1.17	NS	-1.24	NS	-1.58
3	HMGCL	Symbol	3155	3-hydroxymethyl-3-methylglutaryl-Coenzyme A lyase	–		–		–		-1.11	NS	-1.19	NS	-1.51
3	HN1	Symbol	51155	hematological and neurological expressed 1	–		–		–		1.25	NS	1.32	NS	1.5
3	HOMER2	Symbol	9455	homer homolog 2 (Drosophila)	–		–		–		1.275		1.75		2.43
3	HOPX	Symbol	84525	HOP homeobox	–		–		–		-1.46	NS	-1.36	NS	-2
3	HPDL	Symbol	84842	4-hydroxyphenylpyruvate dioxygenase-like	–		–		–		3.11		3.05		2.44
3	HSPA12A	Symbol	259217	heat shock 70kDa protein 12A	–		–		–		-1.98		-2.48		-1.89
3	HSPA4	Symbol	3308	heat shock 70kDa protein 4	–		–		–		-1.05	NS	1.21	NS	1.61
3	HSPA5	Symbol	3309	heat shock 70kDa protein 5 (glucose-regulated protein, 78kDa)	–		–		–		1.39		1.42		1.55
3	ID3	Symbol	3399	inhibitor of DNA binding 3, dominant negative helix-loop-helix protein	–		–		–		-1.51		-1.35		-1.71
3	IER3	Symbol	8870	immediate early response 3	–		–		–		-1.47		-1.77		-2.89
3	IER5	Symbol	51278	immediate early response 5	–		–		–		-1.23	NS	-1.33	NS	-1.7
3	IFNGR2	Symbol	3460	interferon gamma receptor 2 (interferon gamma transducer 1)	–		–		–		-1.48		-1.42		-1.49
3	IFT122	Symbol	55764	intraflagellar transport 122 homolog (Chlamydomonas)	–		–		–		1.76		1.92		1.9
3	IGFL1	Symbol	374918	IGF-like family member 1	–		–		–		1	NS	1.32	NS	2.02
3	IGSF9	Symbol	57549	immunoglobulin superfamily, member 9	–		–		–		-1.61		-1.75		-1.56
3	ILMN_1657996	PROBE_ID		Orphan_probe	–		–		–		-1.08	NS	-1.47	NS	-1.92
3	ILMN_1661799	PROBE_ID		Orphan_probe	–		–		–		1.4		1.49		1.83
3	ILMN_1667330	PROBE_ID		Orphan_probe	–		–		–		-1.26		-1.33		-1.62
3	ILMN_1852384	PROBE_ID		Orphan_probe	–		–		–		-1.04	NS	-1.23	NS	1.69
3	ILMN_1906187	PROBE_ID		Orphan_probe	–		–		–		1.26	NS	1.1	NS	-1.75
3	ILMN_2387471	PROBE_ID		Orphan_probe	–		–		–		1.03	NS	-1.41		-1.57
3	INHBB	Symbol	3625	inhibin, beta B	–		–		–		1.66		1.59		1.53
3	INO80B	Symbol	83444	INO80 complex subunit B	–		–		–		1.36		1.45		1.53
3	INSIG2	Symbol	51141	insulin induced gene 2	–		–		–		1.01	NS	1.43		1.54
3	IRF6	Symbol	3664	interferon regulatory factor 6	–		–		–		-1.49		-1.39	NS	-1.57
3	IRF7	Symbol	3665	interferon regulatory factor 7	–		–		–		-1.32	NS	-2.01		-1.89
3	IRF9	Symbol	10379	interferon regulatory factor 9	–		–		–		-1.32		-1.61		-1.56
3	IRX5	Symbol	10265	iroquois homeobox 5	–		–		–		-1.53		-1.83		-1.55
3	ITGA5	Symbol	3678	integrin, alpha 5 (fibronectin receptor, alpha polypeptide)	–		–		–		-1.3	NS	-1.64		-1.54
3	ITGB4	Symbol	3691	integrin, beta 4	–		–		–		-1.14	NS	-1.42		-2
3	JAK2	Symbol	3717	Janus kinase 2	–		–		–		1.2	NS	1.45	NS	1.72
3	JPH3	Symbol	57338	junctophilin 3	–		–		–		-1.11	NS	-1.15	NS	-1.72
3	KANK1	Symbol	23189	KN motif and ankyrin repeat domains 1	–		–		–		1.29	NS	1.46	NS	1.66
3	KCNK1	Symbol	3775	potassium channel, subfamily K, member 1	–		–		–		1.27	NS	1.39	NS	1.5
3	KCNMA1	Symbol	3778	potassium large conductance calcium-activated channel, subfamily M, alpha member 1	–		–		–		1.03	NS	1.08	NS	2.53
3	KCTD9	Symbol	54793	potassium channel tetramerisation domain containing 9	–		–		–		1.07	NS	1.49		1.62
3	KEAP1	Symbol	9817	kelch-like ECH-associated protein 1	–		–		–		-1.12	NS	-1.12	NS	-1.52
3	KIAA0746	Symbol	23231	KIAA0746 protein	–		–		–		-1.41		-1.58		-1.58
3	KIAA0922	Symbol	23240	KIAA0922	–		–		–		-1.43		-1.81		-1.76
3	KIAA1467	Symbol	57613	KIAA1467	–		–		–		1.58	NS	2		2.45
3	KIF13B	Symbol	23303	kinesin family member 13B	–		–		–		1.67		1.66		1.82
3	KLF4	Symbol	9314	Kruppel-like factor 4 (gut)	–		–		–		2.08		2.28		1.79
3	KLF6	Symbol	1316	Kruppel-like factor 6	–		–		–		-1.11	NS	-1.61		-1.61
3	KLF9	Symbol	687	Kruppel-like factor 9	–		–		–		2.89		2.39		1.52
3	KLHDC8B	Symbol	200942	kelch domain containing 8B	–		–		–		-1.23	NS	-1.79		-1.66
3	KLHDC9	Symbol	126823	kelch domain containing 9	–		–		–		1.09	NS	-1.19	NS	-1.68
3	KLHL24	Symbol	54800	kelch-like 24 (Drosophila)	–		–		–		1.04	NS	1.19	NS	-1.72
3	KLHL36	Symbol	79786	kelch-like 36 (Drosophila)	–		–		–		-1.47		-1.48		-1.6
3	KREMEN2	Symbol	79412	kringle containing transmembrane protein 2	–		–		–		-1.35	NS	-1.67		-1.62
3	KYNU	Symbol	8942	kynureninase (L-kynurenine hydrolase)	–		–		–		-1.225	NS	-1.815		-2.855
3	LAMC1	Symbol	3915	laminin, gamma 1 (formerly LAMB2)	–		–		–		1.21	NS	1.71		1.5
3	LBX2	Symbol	85474	ladybird homeobox 2	–		–		–		-1.15	NS	-1.48		-1.51
3	LCP1	Symbol	3936	lymphocyte cytosolic protein 1 (L-plastin)	–		–		–		1.34	NS	1.69		1.9
3	LDHD	Symbol	197257	lactate dehydrogenase D	–		–		–		1.39	NS	1.27	NS	1.55
3	LEPROT	Symbol	54741	leptin receptor overlapping transcript	–		–		–		-1.22	NS	-1.44		-1.53
3	LGALS8	Symbol	3964	lectin, galactoside-binding, soluble, 8	–		–		–		-1.61		-1.74		-1.99
3	LITAF	Symbol	9516	lipopolysaccharide-induced TNF factor	–		–		–		-1.12	NS	-1.22	NS	-1.56
3	LLGL1	Symbol	3996	lethal giant larvae homolog 1 (Drosophila)	–		–		–		-1.01	NS	-1.23	NS	-1.66
3	LOC113230	Symbol	113230	hypothetical protein LOC113230	–		–		–		-1.27	NS	-1.84		-1.62
3	LOC149134	Symbol	149134	hypothetical LOC149134	–		–		–		-1.58		-1.68		-1.71
3	LOC255783	Symbol	255783	hypothetical protein LOC255783	–		–		–		-1.19	NS	-1.28	NS	-1.55
3	LOC286208	Symbol	286208	hypothetical LOC286208	–		–		–		1.05	NS	-1.06	NS	-1.59
3	LOC389791	Symbol	389791	hypothetical LOC389791	–		–		–		-1.21	NS	-1.08	NS	-1.6
3	LOC401397	Symbol	401397	hypothetical LOC401397	–		–		–		1.18	NS	1.21	NS	1.51
3	LOC642852	Symbol	642852	hypothetical LOC642852	–		–		–		1.16	NS	-1.16	NS	-1.48
3	LOC728342	Symbol	728342	hypothetical protein LOC728342	–		–		–		1.44		1.22	NS	1.5
3	LOC93622	Symbol	93622	hypothetical LOC93622	–		–		–		1.53		1.63		1.51
3	LRIG1	Symbol	26018	leucine-rich repeats and immunoglobulin-like domains 1	–		–		–		1.96		2.37		2.235
3	LRRC15	Symbol	131578	leucine rich repeat containing 15	–		–		–		1.77		1.81		1.77
3	LRRC50	Symbol	123872	leucine rich repeat containing 50	–		–		–		3.56		4.59		3.94
3	LRRC8D	Symbol	55144	leucine rich repeat containing 8 family, member D	–		–		–		1.01	NS	1.06	NS	1.51
3	LYAR	Symbol	55646	Ly1 antibody reactive homolog (mouse)	–		–		–		1.24	NS	1.55		1.53
3	LYPD1	Symbol	116372	LY6/PLAUR domain containing 1	–		–		–		1.07	NS	-1.2	NS	-1.89
3	MAD2L1	Symbol	4085	MAD2 mitotic arrest deficient-like 1 (yeast)	–		–		–		1.04	NS	1.13	NS	1.54
3	MAP3K1	Symbol	4214	mitogen-activated protein kinase kinase kinase 1	–		–		–		1.81		2.02		2.4
3	MAP3K5	Symbol	4217	mitogen-activated protein kinase kinase kinase 5	–		–		–		-2.09		-1.96		-1.52
3	MARCKS	Symbol	4082	myristoylated alanine-rich protein kinase C substrate	–		–		–		1.2	NS	1.32		1.73
3	MARS2	Symbol	92935	methionyl-tRNA synthetase 2, mitochondrial	–		–		–		1.48		1.49		1.54
3	MARVELD3	Symbol	91862	MARVEL domain containing 3	–		–		–		-1.18	NS	-1.29	NS	-1.64
3	MB	Symbol	4151	myoglobin	–		–		–		1.55		1.87		1.66
3	MBNL2	Symbol	10150	muscleblind-like 2 (Drosophila)	–		–		–		-1.045	NS	1.175	NS	1.765
3	MBOAT1	Symbol	154141	membrane bound O-acyltransferase domain containing 1	–		–		–		3.08		3.3		2.54
3	MC1R	Symbol	4157	melanocortin 1 receptor (alpha melanocyte stimulating hormone receptor)	–		–		–		-1.26	NS	-1.65		-1.52
3	MCCC1	Symbol	56922	methylcrotonoyl-Coenzyme A carboxylase 1 (alpha)	–		–		–		-1.2	NS	-1.17	NS	-1.69
3	MCCC2	Symbol	64087	methylcrotonoyl-Coenzyme A carboxylase 2 (beta)	–		–		–		1.25	NS	1.25	NS	1.57
3	MCM4	Symbol	4173	minichromosome maintenance complex component 4	–		–		–		1.3	NS	1.27		1.51
3	MCM5	Symbol	4174	minichromosome maintenance complex component 5	–		–		–		1.08	NS	1.01	NS	1.54
3	MCOLN3	Symbol	55283	mucolipin 3	–		–		–		-1.01	NS	-1.29	NS	-1.5
3	METTL7B	Symbol	196410	methyltransferase like 7B	–		–		–		-1.1	NS	-1.05	NS	1.75
3	MID1IP1	Symbol	58526	MID1 interacting protein 1 (gastrulation specific G12 homolog (zebrafish))	–		–		–		2.24		2.555		2.41
3	MITF	Symbol	4286	microphthalmia-associated transcription factor	–		–		–		-1.16	NS	1.39	NS	2.01
3	MMD	Symbol	23531	monocyte to macrophage differentiation-associated	–		–		–		-1.61		-1.86		-1.57
3	MPZL2	Symbol	10205	myelin protein zero-like 2	–		–		–		-1.58		-1.66		-2.03
3	MTCP1	Symbol	4515	mature T-cell proliferation 1	–		–		–		1.36	NS	1.52		1.79
3	MTRR	Symbol	4552	5-methyltetrahydrofolate-homocysteine methyltransferase reductase	–		–		–		1	NS	1.24	NS	1.5
3	MX1	Symbol	4599	myxovirus (influenza virus) resistance 1, interferon-inducible protein p78 (mouse)	–		–		–		-1.24	NS	-1.56		-1.84
3	MXD4	Symbol	10608	MAX dimerization protein 4	–		–		–		-1.04	NS	-1.34		-1.98
3	MYH9	Symbol	4627	myosin, heavy chain 9, non-muscle	–		–		–		1.29		1.64		1.55
3	MYPN	Symbol	84665	myopalladin	–		–		–		1.04	NS	1.35	NS	1.84
3	NANS	Symbol	54187	N-acetylneuraminic acid synthase	–		–		–		1.14	NS	1.59		1.66
3	NBEA	Symbol	26960	neurobeachin	–		–		–		-1.09	NS	-1.27	NS	-1.52
3	NBL1	Symbol	4681	neuroblastoma, suppression of tumorigenicity 1	–		–		–		1.55		1.58		1.965
3	NBPF1	Symbol	55672	neuroblastoma breakpoint family, member 1	–		–		–		2.415		1.97		1.905
3	NECAP2	Symbol	55707	NECAP endocytosis associated 2	–		–		–		-1.21	NS	-1.39		-1.65
3	NFKBIE	Symbol	4794	nuclear factor of kappa light polypeptide gene enhancer in B-cells inhibitor, epsilon	–		–		–		-1.46		-1.39	NS	-1.62
3	NHS	Symbol	4810	Nance-Horan syndrome (congenital cataracts and dental anomalies)	–		–		–		-1.48		-1.74		-1.64
3	NKD2	Symbol	85409	naked cuticle homolog 2 (Drosophila)	–		–		–		1.8		1.86		1.57
3	NKX3-2	Symbol	579	NK3 homeobox 2	–		–		–		-1.37	NS	-1.3	NS	-1.54
3	NOMO1	Symbol	23420	NODAL modulator 1	–		–		–		1.14	NS	1.2	NS	1.54
3	NOP16	Symbol	51491	NOP16 nucleolar protein homolog (yeast)	–		–		–		1.32	NS	1.72		1.59
3	NOP58	Symbol	51602	NOP58 ribonucleoprotein homolog (yeast)	–		–		–		1.37	NS	1.46		1.58
3	NOTCH3	Symbol	4854	Notch homolog 3 (Drosophila)	–		–		–		-1.15	NS	-1.55		-1.71
3	NPAS3	Symbol	64067	neuronal PAS domain protein 3	–		–		–		-1.15	NS	-1.26	NS	-1.83
3	NPHP3	Symbol	27031	nephronophthisis 3 (adolescent)	–		–		–		-1.29		-1.5		-1.57
3	NR1H3	Symbol	10062	nuclear receptor subfamily 1, group H, member 3	–		–		–		-1.13	NS	-1.43		-1.76
3	NUSAP1	Symbol	51203	nucleolar and spindle associated protein 1	–		–		–		1.02	NS	-1.27	NS	-1.53
3	OCIAD2	Symbol	132299	OCIA domain containing 2	–		–		–		1.26	NS	1.58		1.61
3	OGFOD1	Symbol	55239	2-oxoglutarate and iron-dependent oxygenase domain containing 1	–		–		–		1.69		1.53		1.52
3	OGFR	Symbol	11054	opioid growth factor receptor	–		–		–		-1.11	NS	-1.12	NS	-1.57
3	OPA3	Symbol	80207	optic atrophy 3 (autosomal recessive, with chorea and spastic paraplegia)	–		–		–		-1.255	NS	-1.585		-2.155
3	OPN3	Symbol	23596	opsin 3	–		–		–		1.23	NS	1.66		2.245
3	OPRL1	Symbol	4987	opiate receptor-like 1	–		–		–		-1.05	NS	-1.54		-1.73
3	OPTN	Symbol	10133	optineurin	–		–		–		-1.42		-1.47		-1.69
3	OTUD6B	Symbol	51633	OTU domain containing 6B	–		–		–		1.09	NS	1.38		1.7
3	P2RY6	Symbol	5031	pyrimidinergic receptor P2Y, G-protein coupled, 6	–		–		–		-1.36	NS	-1.68		-1.66
3	PACSIN1	Symbol	29993	protein kinase C and casein kinase substrate in neurons 1	–		–		–		1.04	NS	-1.45		-1.99
3	PALM	Symbol	5064	paralemmin	–		–		–		1.05	NS	-1.3	NS	-1.83
3	PANX2	Symbol	56666	pannexin 2	–		–		–		-1.19	NS	-1.34	NS	-1.6
3	PAQR8	Symbol	85315	progestin and adipoQ receptor family member VIII	–		–		–		1.12	NS	1.33	NS	1.5
3	PARP14	Symbol	54625	poly (ADP-ribose) polymerase family, member 14	–		–		–		-1.5		-1.56		-1.49
3	PC	Symbol	5091	pyruvate carboxylase	–		–		–		-1.25	NS	-1.48		-2.06
3	PCDH17	Symbol	27253	protocadherin 17	–		–		–		-1.03	NS	-1.95		-1.87
3	PCDH19	Symbol	57526	protocadherin 19	–		–		–		-1.01	NS	-1.04	NS	1.79
3	PCDH9	Symbol	5101	protocadherin 9	–		–		–		-1.37	NS	-1.3	NS	-2.86
3	PCDHB16	Symbol	57717	protocadherin beta 16	–		–		–		1.1	NS	1.09	NS	1.51
3	PCNA	Symbol	5111	proliferating cell nuclear antigen	–		–		–		1.18	NS	-1.03	NS	1.59
3	PCNX	Symbol	22990	pecanex homolog (Drosophila)	–		–		–		-1.43	NS	-1.64		-1.53
3	PDLIM1	Symbol	9124	PDZ and LIM domain 1	–		–		–		1.57		1.68		1.68
3	PDSS1	Symbol	23590	prenyl (decaprenyl) diphosphate synthase, subunit 1	–		–		–		1.03	NS	1.26	NS	1.53
3	PFKFB3	Symbol	5209	6-phosphofructo-2-kinase/fructose-2,6-biphosphatase 3	–		–		–		2.96		2.75		1.78
3	PHGDH	Symbol	26227	phosphoglycerate dehydrogenase	–		–		–		-1.05	NS	-1.4		-1.58
3	PHLDB3	Symbol	653583	pleckstrin homology-like domain, family B, member 3	–		–		–		-1.53		-1.24		-1.58
3	PIAS3	Symbol	10401	protein inhibitor of activated STAT, 3	–		–		–		-1.52		-1.57		-1.68
3	PIAS4	Symbol	51588	protein inhibitor of activated STAT, 4	–		–		–		-1.82		-1.76		-1.57
3	PID1	Symbol	55022	phosphotyrosine interaction domain containing 1	–		–		–		-1.09	NS	-1.52	NS	-1.83
3	PIK3IP1	Symbol	113791	phosphoinositide-3-kinase interacting protein 1	–		–		–		-1.05	NS	-1.3	NS	-1.57
3	PIM1	Symbol	5292	pim-1 oncogene	–		–		–		4.72		2.8		2.09
3	PIP4K2A	Symbol	5305	phosphatidylinositol-5-phosphate 4-kinase, type II, alpha	–		–		–		1.49		1.54		1.62
3	PIR	Symbol	8544	pirin (iron-binding nuclear protein)	–		–		–		-1.21	NS	-1.47		-1.55
3	PITPNC1	Symbol	26207	phosphatidylinositol transfer protein, cytoplasmic 1	–		–		–		1.015	NS	1.68		1.82
3	PLA2G16	Symbol	11145	phospholipase A2, group XVI	–		–		–		2.25		3.04		3.4
3	PLA2G4C	Symbol	8605	phospholipase A2, group IVC (cytosolic, calcium-independent)	–		–		–		-1.12	NS	-1.48		-1.74
3	PLA2G4F	Symbol	255189	phospholipase A2, group IVF	–		–		–		-1.35	NS	-1.47	NS	-1.58
3	PLCG2	Symbol	5336	phospholipase C, gamma 2 (phosphatidylinositol-specific)	–		–		–		-1.34	NS	-1.49		-1.58
3	PLEKHF2	Symbol	79666	pleckstrin homology domain containing, family F (with FYVE domain) member 2	–		–		–		1.24	NS	1.51		1.64
3	PLEKHG4	Symbol	25894	pleckstrin homology domain containing, family G (with RhoGef domain) member 4	–		–		–		-1.09	NS	-1.28		-1.53
3	PLEKHN1	Symbol	84069	pleckstrin homology domain containing, family N member 1	–		–		–		-1.23	NS	-1.32		-1.73
3	PLXDC2	Symbol	84898	plexin domain containing 2	–		–		–		-1.12	NS	-1.31	NS	-1.56
3	PMP22	Symbol	5376	peripheral myelin protein 22	–		–		–		-1.07	NS	-1.75		-2.29
3	PNMA1	Symbol	9240	paraneoplastic antigen MA1	–		–		–		1.07	NS	1.08	NS	1.65
3	POLR1B	Symbol	84172	polymerase (RNA) I polypeptide B, 128kDa	–		–		–		1.68		1.85		1.82
3	PPAP2B	Symbol	8613	phosphatidic acid phosphatase type 2B	–		–		–		-1.83		-2.07		-1.93
3	PPFIBP2	Symbol	8495	PTPRF interacting protein, binding protein 2 (liprin beta 2)	–		–		–		1.28	NS	1.53		1.61
3	PPP2R2C	Symbol	5522	protein phosphatase 2 (formerly 2A), regulatory subunit B, gamma isoform	–		–		–		1.1	NS	1.365		1.62
3	PRIC285	Symbol	85441	peroxisomal proliferator-activated receptor A interacting complex 285	–		–		–		-1.63		-1.81		-2.18
3	PRKRIP1	Symbol	79706	PRKR interacting protein 1 (IL11 inducible)	–		–		–		-1.02	NS	-1.17	NS	-1.52
3	PROM2	Symbol	150696	prominin 2	–		–		–		-1.09	NS	-1.21	NS	-1.55
3	PRPF31	Symbol	26121	PRP31 pre-mRNA processing factor 31 homolog (S. cerevisiae)	–		–		–		1.29	NS	1.15	NS	1.7
3	PRPS1	Symbol	5631	phosphoribosyl pyrophosphate synthetase 1	–		–		–		-1.41		-1.39		-1.58
3	PRRT2	Symbol	112476	proline-rich transmembrane protein 2	–		–		–		-1.38		-1.62		-2.39
3	PSTPIP2	Symbol	9050	proline-serine-threonine phosphatase interacting protein 2	–		–		–		1.12	NS	1.45		1.56
3	PTGER3	Symbol	5733	prostaglandin E receptor 3 (subtype EP3)	–		–		–		1.07	NS	1.35	NS	2.26
3	PTGES	Symbol	9536	prostaglandin E synthase	–		–		–		2.09		2.1		1.96
3	PTRH1	Symbol	138428	peptidyl-tRNA hydrolase 1 homolog (S. cerevisiae)	–		–		–		1.22	NS	1.35		1.59
3	PVT1	Symbol	5820	Pvt1 oncogene (non-protein coding)	–		–		–		2.4		2.34		1.84
3	PYCARD	Symbol	29108	PYD and CARD domain containing	–		–		–		-1.12	NS	-1.44		-1.57
3	QSOX1	Symbol	5768	quiescin Q6 sulfhydryl oxidase 1	–		–		–		3.38		2.97		1.84
3	RAB15	Symbol	376267	RAB15, member RAS onocogene family	–		–		–		1.59		1.69		1.59
3	RAB18	Symbol	22931	RAB18, member RAS oncogene family	–		–		–		1.08	NS	1.29	NS	1.7
3	RAB37	Symbol	326624	RAB37, member RAS oncogene family	–		–		–		1.68	NS	1.57	NS	2.26
3	RAB4B	Symbol	53916	RAB4B, member RAS oncogene family	–		–		–		-1.24	NS	-1.3	NS	-1.54
3	RAB5B	Symbol	5869	RAB5B, member RAS oncogene family	–		–		–		1.01	NS	-1.16	NS	-1.49
3	RAD21	Symbol	5885	RAD21 homolog (S. pombe)	–		–		–		-1.21	NS	-1.43		-1.65
3	RAD23B	Symbol	5887	RAD23 homolog B (S. cerevisiae)	–		–		–		1.48		1.46		1.94
3	RALGDS	Symbol	5900	ral guanine nucleotide dissociation stimulator	–		–		–		1.27		1.18	NS	-1.74
3	RAPGEF6	Symbol	51735	Rap guanine nucleotide exchange factor (GEF) 6	–		–		–		-1.48		-1.56		-1.63
3	RASA3	Symbol	22821	RAS p21 protein activator 3	–		–		–		1.95		1.77		1.63
3	RBM24	Symbol	221662	RNA binding motif protein 24	–		–		–		1.55	NS	1.93		2.09
3	RBM4B	Symbol	83759	RNA binding motif protein 4B	–		–		–		-1.23	NS	-1.51		-1.65
3	RELB	Symbol	5971	v-rel reticuloendotheliosis viral oncogene homolog B	–		–		–		-1.96		-1.98		-1.9
3	RGS16	Symbol	6004	regulator of G-protein signaling 16	–		–		–		2.27		2.24		2.42
3	RHOB	Symbol	388	ras homolog gene family, member B	–		–		–		1.86		2.03		2.3
3	RHOBTB2	Symbol	23221	Rho-related BTB domain containing 2	–		–		–		-1.29	NS	-1.44		-1.62
3	RHOBTB3	Symbol	22836	Rho-related BTB domain containing 3	–		–		–		1.26	NS	1.55		1.59
3	RHPN2	Symbol	85415	rhophilin, Rho GTPase binding protein 2	–		–		–		1.34	NS	1.62		2.06
3	RMI1	Symbol	80010	RMI1, RecQ mediated genome instability 1, homolog (S. cerevisiae)	–		–		–		1.02	NS	1.28	NS	1.55
3	RNF170	Symbol	81790	ring finger protein 170	–		–		–		1.25	NS	1.46	NS	1.56
3	RNF39	Symbol	80352	ring finger protein 39	–		–		–		-1.86		-1.42	NS	-1.63
3	RP1-21O18.1	Symbol	23254	kazrin	–		–		–		1.755		1.98		1.755
3	RPL13	Symbol	6137	ribosomal protein L13	–		–		–		1.245	NS	1.245	NS	1.57
3	RPL23AP42	Symbol	647099	ribosomal protein L23a pseudogene 42	–		–		–		1.45	NS	1.34	NS	1.52
3	RPL7A	Symbol	6130	ribosomal protein L7a	–		–		–		1.34	NS	1.45		1.91
3	RPP40	Symbol	10799	ribonuclease P/MRP 40kDa subunit	–		–		–		1.1	NS	1.29	NS	1.6
3	RPS12	Symbol	6206	ribosomal protein S12	–		–		–		1.36	NS	1.58	NS	1.71
3	RPS6KA5	Symbol	9252	ribosomal protein S6 kinase, 90kDa, polypeptide 5	–		–		–		2.16		1.96		1.55
3	RRP1B	Symbol	23076	ribosomal RNA processing 1 homolog B (S. cerevisiae)	–		–		–		1.2	NS	1.47		1.52
3	RUSC2	Symbol	9853	RUN and SH3 domain containing 2	–		–		–		1.9		1.95		1.94
3	S100P	Symbol	6286	S100 calcium binding protein P	–		–		–		1.47		1.66		2.23
3	S1PR3	Symbol	1903	sphingosine-1-phosphate receptor 3	–		–		–		-1.96		-2.54		-2.22
3	SAFB	Symbol	6294	scaffold attachment factor B	–		–		–		-1.09	NS	-1.23		-1.49
3	SASH1	Symbol	23328	SAM and SH3 domain containing 1	–		–		–		1.41	NS	1.93		1.52
3	SAT1	Symbol	6303	spermidine/spermine N1-acetyltransferase 1	–		–		–		1.14	NS	1.55		1.57
3	SC65	Symbol	10609	synaptonemal complex protein SC65	–		–		–		1.84		1.69		1.68
3	SCCPDH	Symbol	51097	saccharopine dehydrogenase (putative)	–		–		–		-1.17	NS	-1.38		-1.635
3	SCML2	Symbol	10389	sex comb on midleg-like 2 (Drosophila)	–		–		–		-2.85		-2.41		-1.84
3	SDCBP	Symbol	6386	syndecan binding protein (syntenin)	–		–		–		-1.07	NS	1.17	NS	1.56
3	SEC14L2	Symbol	23541	SEC14-like 2 (S. cerevisiae)	–		–		–		3.17		4.35		2.3
3	SELT	Symbol	51714	selenoprotein T	–		–		–		1.01	NS	1.13	NS	1.6
3	SEMA3B	Symbol	7869	sema domain, immunoglobulin domain (Ig), short basic domain, secreted, (semaphorin) 3B	–		–		–		2.465		3.385		4.28
3	SEPT5	Symbol	5413	septin 5	–		–		–		-1.26	NS	-1.41		-1.63
3	SEPT9	Symbol	10801	septin 9	–		–		–		1.3		1.73		2.07
3	SERPINA3	Symbol	12	serpin peptidase inhibitor, clade A (alpha-1 antiproteinase, antitrypsin), member 3	–		–		–		1.12	NS	1.21	NS	2.69
3	SERPINA5	Symbol	5104	serpin peptidase inhibitor, clade A (alpha-1 antiproteinase, antitrypsin), member 5	–		–		–		1.44	NS	1.44	NS	1.93
3	SGK1	Symbol	6446	serum/glucocorticoid regulated kinase 1	–		–		–		5.63		3.36		2.71
3	SGSM1	Symbol	129049	small G protein signaling modulator 1	–		–		–		-1.36	NS	-1.87		-1.84
3	SH2D3A	Symbol	10045	SH2 domain containing 3A	–		–		–		-1.32	NS	-1.47	NS	-1.6
3	SH2D4A	Symbol	63898	SH2 domain containing 4A	–		–		–		-1.42		-1.85		-2.06
3	SHANK2	Symbol	22941	SH3 and multiple ankyrin repeat domains 2	–		–		–		1.42		1.53		1.79
3	SHROOM2	Symbol	357	shroom family member 2	–		–		–		1.18	NS	-1.05	NS	-1.83
3	SIDT2	Symbol	51092	SID1 transmembrane family, member 2	–		–		–		1.51		1.88		1.65
3	SIGIRR	Symbol	59307	single immunoglobulin and toll-interleukin 1 receptor (TIR) domain	–		–		–		-1.01	NS	-1.31	NS	-1.83
3	SIX5	Symbol	147912	SIX homeobox 5	–		–		–		-1.17	NS	-1.44		-1.8
3	SLC16A6	Symbol	9120	solute carrier family 16, member 6 (monocarboxylic acid transporter 7)	–		–		–		3.03		3.55		4.3
3	SLC19A1	Symbol	6573	solute carrier family 19 (folate transporter), member 1	–		–		–		1.35	NS	1.56		1.67
3	SLC25A16	Symbol	8034	solute carrier family 25 (mitochondrial carrier; Graves disease autoantigen), member 16	–		–		–		1.21	NS	1.12	NS	1.66
3	SLC25A29	Symbol	123096	solute carrier family 25, member 29	–		–		–		-1.43		-1.84		-1.76
3	SLC27A3	Symbol	11000	solute carrier family 27 (fatty acid transporter), member 3	–		–		–		-1.16	NS	-1.37		-1.54
3	SLC2A10	Symbol	81031	solute carrier family 2 (facilitated glucose transporter), member 10	–		–		–		-1.23	NS	-1.53		-1.62
3	SLC2A4RG	Symbol	56731	SLC2A4 regulator	–		–		–		-1.04	NS	-1.37		-1.56
3	SLC30A6	Symbol	55676	solute carrier family 30 (zinc transporter), member 6	–		–		–		1.59		1.44	NS	1.61
3	SLC37A3	Symbol	84255	solute carrier family 37 (glycerol-3-phosphate transporter), member 3	–		–		–		1.245	NS	1.83		1.985
3	SLC41A2	Symbol	84102	solute carrier family 41, member 2	–		–		–		-1.43	NS	-1.57		-1.52
3	SLC7A5	Symbol	8140	solute carrier family 7 (cationic amino acid transporter, y+ system), member 5	–		–		–		1.68		2.04		1.54
3	SLC9A2	Symbol	6549	solute carrier family 9 (sodium/hydrogen exchanger), member 2	–		–		–		1.35	NS	1.74		1.76
3	SMAD6	Symbol	4091	SMAD family member 6	–		–		–		-1.28	NS	-2.23		-2.17
3	SMARCA2	Symbol	6595	SWI/SNF related, matrix associated, actin dependent regulator of chromatin, subfamily a, member 2	–		–		–		1.27	NS	1.58		1.62
3	SMYD2	Symbol	56950	SET and MYND domain containing 2	–		–		–		-1.01	NS	-1.19	NS	-1.49
3	SNORD31	Symbol	9298	small nucleolar RNA, C/D box 31	–		–		–		1.47		1.62		2.05
3	SNTB2	Symbol	6645	syntrophin, beta 2 (dystrophin-associated protein A1, 59kDa, basic component 2)	–		–		–		-1.44		-1.68		-1.725
3	SOCS3	Symbol	9021	suppressor of cytokine signaling 3	–		–		–		1.5	NS	1.44	NS	1.61
3	SOX13	Symbol	9580	SRY (sex determining region Y)-box 13	–		–		–		-1.05	NS	-1.35		-1.63
3	SOX18	Symbol	54345	SRY (sex determining region Y)-box 18	–		–		–		1.2	NS	-1.87		-1.86
3	SOX9	Symbol	6662	SRY (sex determining region Y)-box 9	–		–		–		1.39	NS	1.62		1.6
3	SPTBN2	Symbol	6712	spectrin, beta, non-erythrocytic 2	–		–		–		1.17	NS	1.38		1.52
3	SQSTM1	Symbol	8878	sequestosome 1	–		–		–		-1.17	NS	-1.42	NS	-1.6
3	SRPK1	Symbol	6732	SFRS protein kinase 1	–		–		–		1.02	NS	1.25	NS	1.63
3	SSBP2	Symbol	23635	single-stranded DNA binding protein 2	–		–		–		-1.22	NS	-1.58		-1.7
3	ST6GALNAC4	Symbol	27090	ST6 (alpha-N-acetyl-neuraminyl-2,3-beta-galactosyl-1,3)-N-acetylgalactosaminide alpha-2,6-sialyltransferase 4	–		–		–		1.43	NS	1.53		1.53
3	STAT4	Symbol	6775	signal transducer and activator of transcription 4	–		–		–		1	NS	-1.24	NS	-1.84
3	STRADB	Symbol	55437	STE20-related kinase adaptor beta	–		–		–		-1.39		-1.47		-1.6
3	STX5	Symbol	6811	syntaxin 5	–		–		–		-1.2	NS	-1.29		-1.64
3	SULT2B1	Symbol	6820	sulfotransferase family, cytosolic, 2B, member 1	–		–		–		1.64		1.91		2.055
3	SUOX	Symbol	6821	sulfite oxidase	–		–		–		-1.505		-1.99		-1.69
3	TAX1BP3	Symbol	30851	Tax1 (human T-cell leukemia virus type I) binding protein 3	–		–		–		-1.22	NS	-1.26		-1.6
3	TBC1D4	Symbol	9882	TBC1 domain family, member 4	–		–		–		-1.19	NS	1.28	NS	1.59
3	TCEAL1	Symbol	9338	transcription elongation factor A (SII)-like 1	–		–		–		1.37	NS	1.49		1.55
3	TCF12	Symbol	6938	transcription factor 12	–		–		–		-1.2	NS	-1.13	NS	1.64
3	TFAP2C	Symbol	7022	transcription factor AP-2 gamma (activating enhancer binding protein 2 gamma)	–		–		–		1.68		1.715		1.75
3	TFPI	Symbol	7035	tissue factor pathway inhibitor (lipoprotein-associated coagulation inhibitor)	–		–		–		-1.19	NS	-1.36	NS	-1.55
3	TGFB2	Symbol	7042	transforming growth factor, beta 2	–		–		–		-1.51	NS	-1.78		-1.92
3	TGM2	Symbol	7052	transglutaminase 2 (C polypeptide, protein-glutamine-gamma-glutamyltransferase)	–		–		–		2.31		3.7		3.75
3	THBS1	Symbol	7057	thrombospondin 1	–		–		–		-1.87		-1.65		-1.53
3	THNSL2	Symbol	55258	threonine synthase-like 2 (S. cerevisiae)	–		–		–		-1.02	NS	-1.32		-1.58
3	TIMP3	Symbol	7078	TIMP metallopeptidase inhibitor 3	–		–		–		1.48	NS	1.56	NS	1.69
3	TIPARP	Symbol	25976	TCDD-inducible poly(ADP-ribose) polymerase	–		–		–		6.75		3.87		1.91
3	TIPIN	Symbol	54962	TIMELESS interacting protein	–		–		–		1.09	NS	1.18	NS	1.82
3	TLN2	Symbol	83660	talin 2	–		–		–		1.32		-1.1	NS	-1.56
3	TM2D1	Symbol	83941	TM2 domain containing 1	–		–		–		1.22	NS	1.245	NS	1.59
3	TMEM125	Symbol	128218	transmembrane protein 125	–		–		–		-1.32		-1.9		-1.66
3	TMEM198	Symbol	130612	transmembrane protein 198	–		–		–		1.09	NS	1.47		1.69
3	TMEM42	Symbol	131616	transmembrane protein 42	–		–		–		-1.04	NS	-1.39		-1.67
3	TMEM44	Symbol	93109	transmembrane protein 44	–		–		–		-1.085	NS	-1.18	NS	-1.52
3	TMEM63A	Symbol	9725	transmembrane protein 63A	–		–		–		1.07	NS	1.27		1.64
3	TMEM70	Symbol	54968	transmembrane protein 70	–		–		–		1.23	NS	1.32	NS	1.56
3	TMEM79	Symbol	84283	transmembrane protein 79	–		–		–		-1.64		-1.84		-1.68
3	TMEM91	Symbol	641649	transmembrane protein 91	–		–		–		-1.37	NS	-1.4	NS	-1.57
3	TNFRSF21	Symbol	27242	tumor necrosis factor receptor superfamily, member 21	–		–		–		-2.72		-2.54		-1.53
3	TNIP1	Symbol	10318	TNFAIP3 interacting protein 1	–		–		–		1.04	NS	-1.34		-1.5
3	TOR1AIP1	Symbol	26092	torsin A interacting protein 1	–		–		–		1.1	NS	1.3	NS	1.58
3	TOX2	Symbol	84969	TOX high mobility group box family member 2	–		–		–		-1.31	NS	-1.8		-1.56
3	TRAK1	Symbol	22906	trafficking protein, kinesin binding 1	–		–		–		1.28		1.6366666667		1.8633333333
3	TSPAN9	Symbol	10867	tetraspanin 9	–		–		–		-1.11	NS	-1.45		-1.77
3	TUBB3	Symbol	10381	tubulin, beta 3	–		–		–		-1.88		-2.47		-2.1
3	TYRO3	Symbol	7301	TYRO3 protein tyrosine kinase	–		–		–		-1.05	NS	-1.35		-1.51
3	UBE2L6	Symbol	9246	ubiquitin-conjugating enzyme E2L 6	–		–		–		-1.1	NS	-1.2	NS	-1.55
3	UBN1	Symbol	29855	ubinuclein 1	–		–		–		-1.26	NS	-1.17	NS	-1.52
3	UBTD1	Symbol	80019	ubiquitin domain containing 1	–		–		–		-1.02	NS	-1.44		-1.57
3	UGDH	Symbol	7358	UDP-glucose dehydrogenase	–		–		–		1.03	NS	1.27		1.6
3	UNKL	Symbol	64718	unkempt homolog (Drosophila)-like	–		–		–		-1.11	NS	-1.22	NS	-1.56
3	UPP1	Symbol	7378	uridine phosphorylase 1	–		–		–		-1.19	NS	-1.55		-1.94
3	VAV2	Symbol	7410	vav 2 guanine nucleotide exchange factor	–		–		–		1.11	NS	-1.01	NS	-1.49
3	VDR	Symbol	7421	vitamin D (1,25- dihydroxyvitamin D3) receptor	–		–		–		1.6	NS	2.01		1.63
3	VEGFC	Symbol	7424	vascular endothelial growth factor C	–		–		–		-1.53		-1.52		-1.52
3	VPS54	Symbol	51542	vacuolar protein sorting 54 homolog (S. cerevisiae)	–		–		–		-1.49		-1.44		-1.5
3	VRK1	Symbol	7443	vaccinia related kinase 1	–		–		–		1.14	NS	1.16	NS	1.58
3	WBP4	Symbol	11193	WW domain binding protein 4 (formin binding protein 21)	–		–		–		1.51		1.54	NS	1.51
3	WDR43	Symbol	23160	WD repeat domain 43	–		–		–		1.2	NS	1.56		1.66
3	WFS1	Symbol	7466	Wolfram syndrome 1 (wolframin)	–		–		–		2.29		2.09		1.62
3	WIPI1	Symbol	55062	WD repeat domain, phosphoinositide interacting 1	–		–		–		1.02	NS	1.54		1.74
3	WWC3	Symbol	55841	WWC family member 3	–		–		–		1.17	NS	1.55		1.67
3	ZBED4	Symbol	9889	zinc finger, BED-type containing 4	–		–		–		2.2		1.96		1.59
3	ZBTB4	Symbol	57659	zinc finger and BTB domain containing 4	–		–		–		1.03	NS	-1.03	NS	-1.49
3	ZBTB46	Symbol	140685	zinc finger and BTB domain containing 46	–		–		–		-1.26	NS	-1.51		-1.63
3	ZCWPW1	Symbol	55063	zinc finger, CW type with PWWP domain 1	–		–		–		-1.05	NS	-1.22	NS	-1.86
3	ZMYM6	Symbol	9204	zinc finger, MYM-type 6	–		–		–		-1.18	NS	-1.55		-1.5
3	ZNF20	Symbol	7568	zinc finger protein 20	–		–		–		-1.45		-1.3		-1.67
3	ZNF217	Symbol	7764	zinc finger protein 217	–		–		–		-1.84		-1.18	NS	-1.7
3	ZNF30	Symbol	90075	zinc finger protein 30	–		–		–		1.72		1.41		1.51
3	ZNF362	Symbol	149076	zinc finger protein 362	–		–		–		1.09	NS	-1.15	NS	-1.65
3	ZNF385A	Symbol	25946	zinc finger protein 385A	–		–		–		1.18	NS	1.27	NS	1.6
3	ZNF462	Symbol	58499	zinc finger protein 462	–		–		–		1.38	NS	2.39		2.65
3	ZNF585A	Symbol	199704	zinc finger protein 585A	–		–		–		-1.45		-1.15	NS	-1.49
3	ZNF703	Symbol	80139	zinc finger protein 703	–		–		–		1.56	NS	1.7		1.64
3	ZNF823	Symbol	55552	zinc finger protein 823	–		–		–		2.67		1.9		1.7
3	ZNF830	Symbol	91603	zinc finger protein 830	–		–		–		-1.28	NS	-1.15	NS	-1.54
3	ZSWIM3	Symbol	140831	zinc finger, SWIM-type containing 3	–		–		–		-1.82		-1.36	NS	-1.51
*Gene sets
1 - Regulated only in wt MCF-7 cells
2 - Regulated both in wt MCF-7 and MCF-7 ER-beta+ cells
3 - Regulated only in MCF-7 ER-beta+ cells
**NS = Not Significant

## Sheet: Additional Table 2
Additional Table 2
TFBS matrix enrichment
Matrix	Description	none			hERE			ERE
		ERα	ERβ	ERαβ	ERα	ERβ	ERαβ	ERα	ERβ	ERαβ
V$ER.01	Estrogen receptor, IR3 sites	–	–	–	–	–	–	14.68	13.29	8.2
V$ER.02	Canonical palindromic estrogen response element (ERE), IR3 sites	–	–	–	–	–	–	20.92	19.53	11.21
V$ER.03	Estrogen response elements, IR3 sites	–	–	–	–	–	–	23.16	21.87	13.63
V$ER.04	Estrogen response elements, IR3 sites	–	–	–	–	–	–	18.11	16.72	10.33
V$AP2.01	Activator protein 2	NS*	NS	5.95	3.14	5.4	4.72	3.5	4.94	4.92
V$AP2.02	Activator protein 2 alpha	4.47	4.02	6.19	3.3	6.61	6.36	4.89	5.53	5.57
V$CDE.01	Cell cycle-dependent element, CDF-1 binding site (CDE/CHR tandem elements regulate cell cycle dependent repression)	NS	4.78	NS	NS	5.09	2.65	NS	5.53	2.79
V$CTCF.01	CCCTC-binding factor	4.13	6.17	7.75	2.6	5.42	3.75	2.32	6.41	4.79
V$CTCF.02	Insulator protein CTCF (CCCTC-binding factor)	NS	4.16	4.57	NS	3.8	2.67	2.31	4.3	3.64
V$E2F.03	E2F, involved in cell cycle regulation, interacts with Rb p107 protein	NS	6.94	5.54	NS	5.45	2.32	1.68	4.95	3.4
V$EGR1.02	EGR1, early growth response 1	NS	6.92	6.39	NS	5.08	3.51	2.39	6.24	4.05
V$GAGA.01	GAGA-Box	17.94	NS	NS	NS	NS	NS	NS	NS	NS
V$GC.01	GC box elements	NS	NS	4.29	NS	4.22	3.19	1.55	3.74	3.34
V$HDBP1_2.01	Huntington's disease gene regulatory region-binding protein 1 and 2 (SLC2A4 regulator and papillomavirus binding factor)	NS	7.61	8.01	4.47	6.85	4.53	2.48	7.86	4.98
V$HIC1.01	Hypermethylated in cancer 1, transcriptional repressor containing five KrÃ¼ppel-like C2H2 zinc fingers, for optimal binding multiple binding sites are required	NS	NS	3.98	NS	3.2	3.35	3.65	4.35	3.93
V$NRF1.01	Nuclear respiratory factor 1 (NRF1), bZIP transcription factor that acts on nuclear genes encoding mitochondrial proteins	7.14	14.33	8.45	2.7	10.19	3.82	2.64	10.68	5.14
V$SP1.01	Stimulating protein 1, ubiquitous zinc finger transcription factor	NS	5.16	5.44	NS	4.93	3.64	2.4	4.97	4.08
V$SP1.02	Stimulating protein 1, ubiquitous zinc finger transcription factor	NS	7.57	7.46	NS	6.13	4.75	2.61	7.11	4.78
V$SP1.03	Stimulating protein 1, ubiquitous zinc finger transcription factor	NS	7.8	7.82	2.24	7.04	5.05	3.15	7.36	5.25
V$SP2.01	Sp2, member of the Sp/XKLF transcription factors with three C2H2 zinc fingers in a conserved carboxyl-terminal domain	NS	NS	3.98	NS	3.32	3.04	2.34	3.72	3.19
V$ZF5.01	Zinc finger / POZ domain transcription factor	NS	6.89	5.13	NS	4.96	2.2	2.54	5.71	2.94
V$ZF9.01	Core promoter-binding protein (CPBP) with 3 Krueppel-type zinc fingers	NS	4.51	5.22	2.09	4.52	3.17	2.06	4.62	3.77
NS*: not significant

## Sheet: Additional Table 3
Additional Table 3
Primary ERβ target genes (showing ERβ binding sites within 10Kb of the TU)
Gene set*	Gene class**	Symbol	ID_Type	EntrezGeneID	Gene Name	TU Coordinates	ERα Binding Sites Coordinates in 10 kb from primary gene	ERβ Binding Sites Coordinates in 10 kb from primary genes
1	1	SLITRK4	Symbol	139065	SLIT and NTRK-like family, member 4	chrX:142543607-142550685		chrX:142549540-142549739;
1	1	GLA	Symbol	2717	galactosidase, alpha	chrX:100539434-100549657		chrX:100549490-100549662;
1	1	PTP4A2	Symbol	8073	protein tyrosine phosphatase type IVA, member 2	chr1:32146379-32176575		chr1:32176703-32177091;
1	1	OSBPL7	Symbol	114881	oxysterol binding protein-like 7	chr17:43239731-43254146		chr17:43242929-43243190;
1	1	ATP1B1	Symbol	481	ATPase, Na+/K+ transporting, beta 1 polypeptide	chr1:167342570-167368584		chr1:167344740-167344972;
1	1	SLC22A23	Symbol	63027	solute carrier family 22, member 23	chr6:3214207-3401732		chr6:3208354-3208547;
1	1	EPHA2	Symbol	1969	EPH receptor A2	chr1:16323418-16355151		chr1:16342780-16342954;
1	1	PCSK6	Symbol	5046	proprotein convertase subtilisin/kexin type 6	chr15:99661655-99847710		chr15:99797267-99797441;
1	1	EFHD1	Symbol	80303	EF-hand domain family, member D1	chr2:233206567-233255730		chr2:233225217-233225336;
1	1	PCTP	Symbol	58488	phosphatidylcholine transfer protein	chr17:51183354-51209747		chr17:51183237-51183526;
1	1	DENND2C	Symbol	163259	DENN/MADD domain containing 2C	chr1:114865540-115014255		chr1:114861523-114861827; chr1:115014225-115014835;
1	1	ARRDC2	Symbol	27106	arrestin domain containing 2	chr19:17972943-17985911		chr19:17989018-17989245; chr19:17992076-17992296;
1	1	ACOX3	Symbol	8310	acyl-Coenzyme A oxidase 3, pristanoyl	chr4:8418908-8493352		chr4:8475241-8475409;
1	2	MREG	Symbol	55686	melanoregulin	chr2:216515558-216586591		chr2:216539382-216539513; chr2:216552658-216552844; chr2:216555523-216555886;
1	2	TIA1	Symbol	7072	TIA1 cytotoxic granule-associated RNA binding protein	chr2:70290079-70329283		chr2:70339249-70339463;
1	2	FKBP4	Symbol	2288	FK506 binding protein 4, 59kDa	chr12:2774368-2784846		chr12:2775404-2775615; chr12:2775886-2776012;
1	2	NT5C2	Symbol	22978	5'-nucleotidase, cytosolic II	chr10:104835929-104943046		chr10:104918245-104918429;
1	2	C5orf4	Symbol	10826	chromosome 5 open reading frame 4	chr5:154178244-154181279		chr5:154189616-154189897;
1	2	NDRG1	Symbol	10397	N-myc downstream regulated 1	chr8:134318595-134378729		chr8:134324382-134324821;
1	2	DCAF4	Symbol	26094	DDB1 and CUL4 associated factor 4	chr14:72462837-72496110		chr14:72460803-72460966; chr14:72463133-72463272;
1	2	LOC284379	Symbol	284379	solute carrier family 7 (cationic amino acid transporter, y+ system), member 3 pseudogene	chr19:58794698-58798563		chr19:58801418-58801548;
1	2	ZNF365	Symbol	22891	zinc finger protein 365	chr10:63803921-63832223		chr10:63811376-63811539; chr10:63811665-63811895;
1	2	TDRD1	Symbol	56165	tudor domain containing 1	chr10:115929018-115982053		chr10:115989015-115989230; chr10:115989267-115989388;
1	2	DLL1	Symbol	28514	delta-like 1 (Drosophila)	chr6:170433218-170441622		chr6:170431059-170431316;
1	2	N4BP3	Symbol	23138	Nedd4 binding protein 3	chr5:177473161-177485713		chr5:177468584-177468851; chr5:177475998-177476307; chr5:177483815-177484433;
1	2	EFR3B	Symbol	22979	EFR3 homolog B (S. cerevisiae)	chr2:25118477-25235508		chr2:25155036-25155186; chr2:25155517-25155706;
1	2	LOC285696	Symbol	285696	hypothetical LOC285696	chr5:17183137-17270156		chr5:17266181-17266455; chr5:17269216-17269341;
1	2	VAMP5	Symbol	10791	vesicle-associated membrane protein 5 (myobrevin)	chr2:85665041-85674022		chr2:85683299-85683500;
1	2	PKNOX1	Symbol	5316	PBX/knotted 1 homeobox 1	chr21:43267711-43326757		chr21:43299818-43300122; chr21:43300138-43300382;
1	2	ST3GAL1	Symbol	6482	ST3 beta-galactoside alpha-2,3-sialyltransferase 1	chr8:134536277-134540033		chr8:134536818-134537157; chr8:134537195-134537441;
1	3	NPNT	Symbol	255743	nephronectin	chr4:107036053-107112277		chr4:107036251-107036420;
1	3	TGFBRAP1	Symbol	9392	transforming growth factor, beta receptor associated protein 1	chr2:105249973-105312580		chr2:105261648-105261776;
1	3	SEMA3E	Symbol	9723	sema domain, immunoglobulin domain (Ig), short basic domain, secreted, (semaphorin) 3E	chr7:82831157-83116260		chr7:83118136-83118245;
1	3	HOXC13	Symbol	3229	homeobox C13	chr12:52618842-52626595		chr12:52618860-52618991;
1	3	HEY1	Symbol	23462	hairy/enhancer-of-split related with YRPW motif 1	chr8:80838799-80842653		chr8:80840173-80840368; chr8:80840378-80840569;
1	3	RIMS3	Symbol	9783	regulating synaptic membrane exocytosis 3	chr1:40858938-40903911		chr1:40900011-40900175;
1	3	FCAR	Symbol	2204	Fc fragment of IgA, receptor for	chr19:60077360-60092251		chr19:60096757-60096891;
1	3	CD97	Symbol	976	CD97 molecule	chr19:14353212-14380535		chr19:14352855-14353075;
1	3	METTL2A	Symbol	339175	methyltransferase like 2A	chr17:57854977-57881186		chr17:57854782-57854958; chr17:57854978-57855293;
1	3	CCRN4L	Symbol	25819	CCR4 carbon catabolite repression 4-like (S. cerevisiae)	chr4:140156392-140186543		chr4:140169014-140169172;
1	3	RAD54B	Symbol	25788	RAD54 homolog B (S. cerevisiae)	chr8:95453363-95556486		chr8:95528661-95528835;
1	3	IRS1	Symbol	3667	insulin receptor substrate 1	chr2:227304276-227371750		chr2:227364758-227364861; chr2:227367323-227367475;
1	3	HS6ST2	Symbol	90161	heparan sulfate 6-O-sulfotransferase 2	chrX:131587718-131923093		chrX:131873750-131873929;
1	3	BARD1	Symbol	580	BRCA1 associated RING domain 1	chr2:215301519-215382673		chr2:215382607-215382781;
1	3	ANKRD33	Symbol	341405	ankyrin repeat domain 33	chr12:50568059-50571772		chr12:50564782-50564922;
1	4	RIPK4	Symbol	54101	receptor-interacting serine-threonine kinase 4	chr21:42032597-42060318		chr21:42060181-42060560;
1	4	NUAK1	Symbol	9891	NUAK family, SNF1-like kinase, 1	chr12:104981254-105057941		chr12:105057381-105057605;
1	Multiple_ER_beta_sites	CLDN9	Symbol	9080	claudin 9	chr16:3002457-3004507	chr16:3003243-3003440; chr16:3010917-3011196;	chr16:2999845-3000103; chr16:3000121-3000402; chr16:3010876-3011175;
1	Multiple_ER_beta_sites	PLEKHF1	Symbol	79156	pleckstrin homology domain containing, family F (with FYVE domain) member 1	chr19:34848166-34858223		chr19:34854113-34854581; chr19:34859560-34859709;
1	Multiple_ER_beta_sites	GPR81	Symbol	27198	G protein-coupled receptor 81	chr12:121670776-121781082		chr12:121660858-121660948; chr12:121661680-121661859; chr12:121729377-121729519;
1	Multiple_ER_beta_sites	ATP2C2	Symbol	9914	ATPase, Ca++ transporting, type 2C, member 2	chr16:82959633-83055294	chr16:82961182-82961475; chr16:83051901-83052484; chr16:83053672-83053792;	chr16:82961176-82961463; chr16:83051897-83052485;
1	Multiple_ER_beta_sites	LOC145837	Symbol	145837	hypothetical LOC145837	chr15:67641112-67650833		chr15:67633641-67633829; chr15:67656494-67656648;
1	Multiple_ER_beta_sites	CSRNP1	Symbol	64651	cysteine-serine-rich nuclear protein 1	chr3:39158350-39170105	chr3:39149279-39149449; chr3:39157975-39158155;	chr3:39157573-39157752; chr3:39157969-39158192; chr3:39167817-39167987;
1	Multiple_ER_beta_sites	HES1	Symbol	3280	hairy and enhancer of split 1, (Drosophila)	chr3:195336627-195339090		chr3:195334795-195335068; chr3:195338209-195338436; chr3:195341670-195342012; chr3:195342089-195342483; chr3:195349021-195349173;
1	Multiple_ER_beta_sites	CLCF1	Symbol	23529	cardiotrophin-like cytokine factor 1	chr11:66888214-66897782		chr11:66902850-66902932; chr11:66903614-66903909;
1	Multiple_ER_beta_sites	IER2	Symbol	9592	immediate early response 2	chr19:13122281-13126718		chr19:13123359-13123537; chr19:13124800-13124986; chr19:13127485-13127706; chr19:13132539-13132709; chr19:13134505-13134645;
1	Multiple_ER_beta_sites	TNFRSF12A	Symbol	51330	tumor necrosis factor receptor superfamily, member 12A	chr16:3010313-3012384	chr16:3003243-3003440; chr16:3010917-3011196;	chr16:3000121-3000402; chr16:3010876-3011175;
1	Multiple_ER_beta_sites	TNS3	Symbol	64759	tensin 3	chr7:47281276-47545724	chr7:47331425-47331827; chr7:47333729-47333911; chr7:47412249-47412499; chr7:47481258-47481562; chr7:47481621-47482236; chr7:47538659-47538861; chr7:47545082-47545239; chr7:47548192-47548449;	chr7:47331422-47331859; chr7:47333727-47333892; chr7:47333920-47334071; chr7:47412115-47412521; chr7:47481273-47482197; chr7:47538595-47538785; chr7:47548263-47548456;
1	Multiple_ER_beta_sites	MIDN	Symbol	90007	midnolin	chr19:1199551-1210142	chr19:1205655-1205792; chr19:1210553-1210693; chr19:1213326-1213600;	chr19:1204515-1204753; chr19:1211811-1212007; chr19:1213300-1213618;
1	Multiple_ER_beta_sites	SPIRE2	Symbol	84501	spire homolog 2 (Drosophila)	chr16:88422407-88465228		chr16:88416663-88416873; chr16:88421678-88422026;
1	Multiple_ER_beta_sites	C14orf4	Symbol	64207	chromosome 14 open reading frame 4	chr14:76560638-76564787		chr14:76563705-76563947; chr14:76570058-76570213;
1	Multiple_ER_beta_sites	SIK1	Symbol	150094	salt-inducible kinase 1	chr21:43658826-43671430	chr21:43656801-43656922; chr21:43673385-43673567; chr21:43675396-43675508;	chr21:43656825-43656950; chr21:43675050-43675226; chr21:43675351-43675479;
1	Multiple_ER_beta_sites	PNPLA7	Symbol	375775	patatin-like phospholipase domain containing 7	chr9:139474225-139564807		chr9:139516356-139516541; chr9:139528076-139528919;
1	Multiple_ER_beta_sites	SNX29	Symbol	92017	sorting nexin 29	chr16:12053555-12575647		chr16:12060555-12060715; chr16:12259334-12259510; chr16:12259540-12259712;
1	Multiple_ER_beta_sites	VASN	Symbol	114990	vasorin	chr16:4361849-4373530		chr16:4359016-4359346; chr16:4361526-4361792; chr16:4365130-4365303; chr16:4378023-4378195;
1	Multiple_ER_beta_sites	BCL3	Symbol	602	B-cell CLL/lymphoma 3	chr19:49943817-49955141		chr19:49934228-49934379; chr19:49937191-49937501; chr19:49942620-49942979; chr19:49943101-49943269; chr19:49943553-49943784;
1	Multiple_ER_beta_sites	NFIC	Symbol	4782	nuclear factor I/C (CCAAT-binding transcription factor)	chr19:3310615-3414603	chr19:3335944-3336100; chr19:3340989-3341210;	chr19:3338710-3338932;
1	Multiple_ER_beta_sites	WWP2	Symbol	11060	WW domain containing E3 ubiquitin protein ligase 2	chr16:68353774-68501812		chr16:68353601-68353737; chr16:68372285-68372451;
1	Multiple_ER_beta_sites	RASEF	Symbol	158158	RAS and EF-hand domain containing	chr9:84787136-84867863	chr9:84846526-84846761; chr9:84864358-84864609; chr9:84867560-84867792;	chr9:84846510-84846730; chr9:84867576-84867767;
1	Multiple_ER_beta_sites	GDF15	Symbol	9518	growth differentiation factor 15	chr19:18357967-18360986		chr19:18348861-18348987; chr19:18352045-18352304;
1	Multiple_ER_beta_sites	EIF2C2	Symbol	27161	eukaryotic translation initiation factor 2C, 2	chr8:141610445-141714827		chr8:141669004-141669127; chr8:141714163-141714425;
1	Multiple_ER_beta_sites	FAM174B	Symbol	400451	family with sequence similarity 174, member B	chr15:90961682-91000035	chr15:90981365-90981572; chr15:90983491-90983623; chr15:90988805-90989073; chr15:90989754-90990104;	chr15:90983489-90983597; chr15:90988930-90989108; chr15:90989683-90990150;
1	Multiple_ER_beta_sites	PRKCD	Symbol	5580	protein kinase C, delta	chr3:53170262-53201773		chr3:53164879-53165185; chr3:53165417-53165572; chr3:53170004-53170184;
1	Multiple_ER_beta_sites	JUNB	Symbol	3726	jun B proto-oncogene	chr19:12763309-12765125		chr19:12755537-12755898; chr19:12755912-12756227; chr19:12758389-12758596; chr19:12762004-12762267;
1	Multiple_ER_beta_sites	LMCD1	Symbol	29995	LIM and cysteine-rich domains 1	chr3:8518510-8584806		chr3:8517416-8517661; chr3:8518160-8518308;
1	Multiple_ER_beta_sites	TOM1L2	Symbol	146691	target of myb1-like 2 (chicken)	chr17:17687546-17816509	chr17:17681481-17681703; chr17:17684389-17684566;	chr17:17684365-17684557;
1	Multiple_ER_beta_sites	CRISPLD2	Symbol	83716	cysteine-rich secretory protein LCCL domain containing 2	chr16:83411087-83500617	chr16:83419000-83419161; chr16:83433096-83433342; chr16:83447263-83447441;	chr16:83418952-83419101; chr16:83433115-83433266; chr16:83442496-83442695;
1	Multiple_ER_beta_sites	B4GALT1	Symbol	2683	UDP-Gal:betaGlcNAc beta 1,4- galactosyltransferase, polypeptide 1	chr9:33100638-33157356		chr9:33096921-33097130; chr9:33153945-33154103;
1	Multiple_ER_beta_sites	ATP6V0A4	Symbol	50617	ATPase, H+ transporting, lysosomal V0 subunit a4	chr7:138041578-138109322		chr7:138088136-138088359; chr7:138109103-138109259;
1	Multiple_ER_beta_sites	KIAA1199	Symbol	57214	KIAA1199	chr15:78858766-79031054	chr15:78905195-78905361;	chr15:78958115-78958424; chr15:79022708-79022918;
1	Multiple_ER_beta_sites	GAB2	Symbol	9846	GRB2-associated binding protein 2	chr11:77603989-77730574		chr11:77648834-77649162; chr11:77700711-77700870;
1	Multiple_ER_beta_sites	ZCCHC8	Symbol	55596	zinc finger, CCHC domain containing 8	chr12:121523387-121551471		chr12:121518573-121518707; chr12:121551616-121551757;
1	Multiple_ER_beta_sites	GFRA1	Symbol	2674	GDNF family receptor alpha 1	chr10:117806433-118021809		chr10:117830141-117830342; chr10:117892935-117893149; chr10:118020603-118020872;
1	Multiple_ER_beta_sites	SPATS2	Symbol	65244	spermatogenesis associated, serine-rich 2	chr12:48046954-48207474		chr12:48047286-48047481; chr12:48179319-48179484;
1	Multiple_ER_beta_sites	DNAJB6	Symbol	10049	DnaJ (Hsp40) homolog, subfamily B, member 6	chr7:156822470-156871779	chr7:156814966-156815185; chr7:156859117-156859302;	chr7:156814919-156815211; chr7:156869720-156869866;
1	Multiple_ER_beta_sites	DCDC2	Symbol	51473	doublecortin domain containing 2	chr6:24279961-24466259		chr6:24414799-24414980; chr6:24432225-24432414;
1	Multiple_ER_beta_sites	ABAT	Symbol	18	4-aminobutyrate aminotransferase	chr16:8675944-8785933		chr16:8675310-8675413; chr16:8680571-8680842;
1	Multiple_ER_beta_sites	EPS15L1	Symbol	58513	epidermal growth factor receptor pathway substrate 15-like 1	chr19:16333407-16443762		chr19:16414669-16414802; chr19:16426044-16426178; chr19:16434696-16434978; chr19:16435492-16435762; chr19:16435785-16436132;
1	Multiple_ER_beta_sites	SVIL	Symbol	6840	supervillin	chr10:29786282-29963907		chr10:29951601-29951755; chr10:29959314-29959626;
1	Multiple_ER_beta_sites	USP10	Symbol	9100	ubiquitin specific peptidase 10	chr16:83291055-83371028		chr16:83327181-83327313; chr16:83328835-83328968; chr16:83377648-83378094;
1	Multiple_ER_beta_sites	PODXL	Symbol	5420	podocalyxin-like	chr7:130835560-130891916	chr7:130895472-130895647;	chr7:130880130-130880441;
1	Multiple_ER_beta_sites	FXR1	Symbol	8087	fragile X mental retardation, autosomal homolog 1	chr3:182113145-182177647		chr3:182112681-182112928; chr3:182123086-182123219;
1	Multiple_ER_beta_sites	C3orf26	Symbol	84319	chromosome 3 open reading frame 26	chr3:101019370-101380137		chr3:101228364-101228512; chr3:101305526-101305703; chr3:101305737-101305977;
1	Multiple_ER_beta_sites	BANP	Symbol	54971	BTG3 associated nuclear protein	chr16:86542538-86668425	chr16:86536746-86537013; chr16:86605411-86605665; chr16:86607974-86608135; chr16:86608206-86608464;	chr16:86536752-86536984; chr16:86608013-86608491;
1	Multiple_ER_beta_sites	PIGB	Symbol	9488	phosphatidylinositol glycan anchor biosynthesis, class B	chr15:53398424-53435138	chr15:53437148-53437347;	chr15:53438029-53438197;
1	Multiple_ER_beta_sites	MAOA	Symbol	4128	monoamine oxidase A	chrX:43400352-43491012	chrX:43438349-43438471;	chrX:43399143-43399280;
2	1	PLAC1	Symbol	10761	placenta-specific 1	chrX:133527538-133620179		chrX:133532281-133532491; chrX:133620337-133620457;
2	1	SOX3	Symbol	6658	SRY (sex determining region Y)-box 3	chrX:139412817-139414891		chrX:139418033-139418196;
2	1	RAB26	Symbol	25837	RAB26, member RAS oncogene family	chr16:2138651-2144142		chr16:2137959-2138192;
2	1	IL17RB	Symbol	55540	interleukin 17 receptor B	chr3:53855616-53874867		chr3:53855413-53855565;
2	1	NRIP1	Symbol	8204	nuclear receptor interacting protein 1	chr21:15255426-15358997		chr21:15299556-15299869; chr21:15359760-15359944;
2	1	HSPB8	Symbol	26353	heat shock 22kDa protein 8	chr12:118100977-118116934		chr12:118093469-118093723;
2	1	RCAN1	Symbol	1827	regulator of calcineurin 1	chr21:34810653-34821131		chr21:34816600-34816746;
2	1	GPRC5C	Symbol	55890	G protein-coupled receptor, family C, group 5, member C	chr17:69939261-69955163		chr17:69939024-69939155;
2	1	CAPN5	Symbol	726	calpain 5	chr11:76455639-76514846		chr11:76462937-76463055;
2	1	ABCC5	Symbol	10057	ATP-binding cassette, sub-family C (CFTR/MRP), member 5	chr3:185120417-185218421		chr3:185218740-185218848;
2	2	MYB	Symbol	4602	v-myb myeloblastosis viral oncogene homolog (avian)	chr6:135544145-135582003		chr6:135536530-135536832; chr6:135545263-135545539; chr6:135574173-135574370;
2	2	KRT13	Symbol	3860	keratin 13	chr17:36910758-36915391		chr17:36916283-36916456; chr17:36916532-36916752;
2	2	DHRS3	Symbol	9249	dehydrogenase/reductase (SDR family) member 3	chr1:12550525-12600407		chr1:12583102-12583241; chr1:12598509-12599087; chr1:12582911-12583075;
2	2	EFNA1	Symbol	1942	ephrin-A1	chr1:153366972-153374010		chr1:153363581-153363774;
2	2	BMP7	Symbol	655	bone morphogenetic protein 7	chr20:55177215-55275114		chr20:55166612-55168393; chr20:55272044-55273219;
2	2	PPL	Symbol	5493	periplakin	chr16:4872508-4927137		chr16:4935663-4936116;
2	2	GRAMD1A	Symbol	57655	GRAM domain containing 1A	chr19:40183085-40209213		chr19:40182944-40183354; chr19:40189160-40189538;
2	2	EDN1	Symbol	1906	endothelin 1	chr6:12398514-12405413		chr6:12396471-12396853;
2	2	VTCN1	Symbol	79679	V-set domain containing T cell activation inhibitor 1	chr1:117487731-117555072		chr1:117525789-117526146;
2	2	ANKRD13D	Symbol	338692	ankyrin repeat domain 13 family, member D	chr11:66813394-66826530		chr11:66827524-66827819;
2	2	STC2	Symbol	8614	stanniocalcin 2	chr5:172674331-172689112		chr5:172689325-172689590;
2	2	RAPGEFL1	Symbol	51195	Rap guanine nucleotide exchange factor (GEF)-like 1	chr17:35587767-35605432		chr17:35590522-35590766;
2	2	MICB	Symbol	4277	MHC class I polypeptide-related sequence B	chr6:31573833-31586880		chr6:31585749-31586181;
2	2	VWF	Symbol	7450	von Willebrand factor	chr12:5928300-6104097		chr12:6044614-6044948;
2	2	TSC22D3	Symbol	1831	TSC22 domain family, member 3	chrX:106843107-106846367		chrX:106855613-106856006;
2	2	CALML5	Symbol	51806	calmodulin-like 5	chr10:5530657-5531533		chr10:5520127-5520768; chr10:5525776-5526130; chr10:5528516-5528941; chr10:5535534-5535785;
2	2	MYEOV	Symbol	26579	myeloma overexpressed (in a subset of t(11;14) positive multiple myelomas)	chr11:68818197-68821330		chr11:68825758-68826462;
2	2	PLOD2	Symbol	5352	procollagen-lysine, 2-oxoglutarate 5-dioxygenase 2	chr3:147269917-147361972		chr3:147316194-147316453; chr3:147360875-147361290; chr3:147361495-147361887;
2	2	RET	Symbol	5979	ret proto-oncogene	chr10:42892522-42942958		chr10:42897521-42897898; chr10:42898050-42898224; chr10:42901783-42902010; chr10:42926230-42926755;
2	2	IRS2	Symbol	8660	insulin receptor substrate 2	chr13:109204184-109236915		chr13:109194154-109194308;
2	2	IGFBP4	Symbol	3487	insulin-like growth factor binding protein 4	chr17:35853201-35867508		chr17:35858349-35858761;
2	2	SLC2A1	Symbol	6513	solute carrier family 2 (facilitated glucose transporter), member 1	chr1:43163632-43197434		chr1:43175944-43176395;
2	2	SFXN2	Symbol	118980	sideroflexin 2	chr10:104464287-104488936		chr10:104460491-104460710;
2	2	TFF1	Symbol	7031	trefoil factor 1	chr21:42655459-42659713		chr21:42656517-42657103; chr21:42657680-42658057; chr21:42659511-42660183; chr21:42668611-42668991; chr21:42669475-42669906;
2	2	CTSD	Symbol	1509	cathepsin D	chr11:1730560-1741798		chr11:1750459-1750635;
2	2	SLC29A1	Symbol	2030	solute carrier family 29 (nucleoside transporters), member 1	chr6:44295219-44309866		chr6:44313726-44314054;
2	2	AFAP1L2	Symbol	84632	actin filament associated protein 1-like 2	chr10:116044572-116154505		chr10:116099494-116099823;
2	3	XBP1	Symbol	7494	X-box binding protein 1	chr22:27520547-27526560		chr22:27527721-27527858;
2	3	MYC	Symbol	4609	v-myc myelocytomatosis viral oncogene homolog (avian)	chr8:128817497-128822855		chr8:128819996-128820153;
2	3	CROT	Symbol	54677	carnitine O-octanoyltransferase	chr7:86812886-86867048		chr7:86843451-86843688;
2	3	KIAA0907	Symbol	22889	KIAA0907	chr1:154149459-154170812		chr1:154150828-154150980; chr1:154174708-154174885;
2	3	CLDN23	Symbol	137075	claudin 23	chr8:8597075-8599027		chr8:8596770-8597064;
2	3	SLCO2A1	Symbol	6578	solute carrier organic anion transporter family, member 2A1	chr3:135134229-135231610		chr3:135190253-135190486; chr3:135231203-135231461;
2	3	SH3BP4	Symbol	23677	SH3-domain binding protein 4	chr2:235525366-235629097		chr2:235554791-235554971;
2	3	PHLDB1	Symbol	23187	pleckstrin homology-like domain, family B, member 1	chr11:117982422-118033951		chr11:118022569-118022711;
2	3	IGDCC3	Symbol	9543	immunoglobulin superfamily, DCC subclass, member 3	chr15:63406518-63457431		chr15:63420599-63420711;
2	3	LATS2	Symbol	26524	LATS, large tumor suppressor, homolog 2 (Drosophila)	chr13:20445175-20533722		chr13:20533676-20533839;
2	3	BMF	Symbol	90427	Bcl2 modifying factor	chr15:38167382-38185579		chr15:38172642-38172763;
2	Multiple_ERb_sites	GREB1	Symbol	9687	growth regulation by estrogen in breast cancer 1	chr2:11591692-11645806	chr2:11588557-11588986; chr2:11589893-11590309; chr2:11597069-11597491; chr2:11608640-11608770;	chr2:11588562-11589009; chr2:11589994-11590260; chr2:11597016-11597740; chr2:11611687-11611818; chr2:11616877-11617074;
2	Multiple_ERb_sites	PKIB	Symbol	5570	protein kinase (cAMP-dependent, catalytic) inhibitor beta	chr6:122834760-123089217		chr6:122932848-122933035; chr6:122972692-122972851; chr6:122973426-122973585; chr6:122973622-122973808; chr6:122974021-122974192; chr6:122983798-122984027; chr6:122984051-122984336; chr6:122985686-122985943; chr6:123054825-123055186; chr6:123059595-123060
2	Multiple_ERb_sites	CAPN8	Symbol	388743	calpain 8	chr1:221870293-221919996		chr1:221909571-221909816; chr1:221920010-221920199;
2	Multiple_ERb_sites	CALCR	Symbol	799	calcitonin receptor	chr7:92891734-93041686	chr7:92903251-92903381; chr7:93019179-93019471; chr7:93019512-93019741;	chr7:93019131-93019448; chr7:93019534-93019809;
2	Multiple_ERb_sites	ADORA1	Symbol	134	adenosine A1 receptor	chr1:201363458-201403156	chr1:201367590-201367746; chr1:201405092-201405369;	chr1:201398711-201398899; chr1:201405460-201405626;
2	Multiple_ERb_sites	CHD9	Symbol	80205	chromodomain helicase DNA binding protein 9	chr16:51646445-51918915		chr16:51636993-51637159; chr16:51646096-51646315; chr16:51690804-51691302; chr16:51691481-51691633; chr16:51721737-51721890;
2	Multiple_ERb_sites	PDZK1	Symbol	5174	PDZ domain containing 1	chr1:144439082-144475430		chr1:144434844-144435242; chr1:144437769-144438333; chr1:144455418-144455690;
2	Multiple_ERb_sites	KRT15	Symbol	3866	keratin 15	chr17:36923523-36928796		chr17:36916283-36916456; chr17:36916532-36916752; chr17:36931511-36931671;
2	Multiple_ERb_sites	DEPDC6	Symbol	64798	DEP domain containing 6	chr8:120955080-121132338		chr8:120955315-120955442; chr8:121063975-121064457;
2	Multiple_ERb_sites	DHRS2	Symbol	10202	dehydrogenase/reductase (SDR family) member 2	chr14:23175412-23184688		chr14:23179615-23179874; chr14:23186281-23186522;
2	Multiple_ERb_sites	MACF1	Symbol	23499	microtubule-actin crosslinking factor 1	chr1:39319704-39725376		chr1:39355301-39355495; chr1:39381089-39381433; chr1:39417242-39417471;
2	Multiple_ERb_sites	DOK7	Symbol	285489	docking protein 7	chr4:3434830-3466007		chr4:3432822-3433177; chr4:3433282-3433452; chr4:3434750-3434983; chr4:3438512-3438758; chr4:3456330-3456851; chr4:3458338-3458489;
2	Multiple_ERb_sites	DSCAM	Symbol	1826	Down syndrome cell adhesion molecule	chr21:40306212-41140909	chr21:40364554-40365126; chr21:40368541-40368704; chr21:40608141-40608472; chr21:40612383-40612889; chr21:40614849-40615178; chr21:40618289-40618901; chr21:40632929-40633249; chr21:40634257-40634424; chr21:40676339-40676745; chr21:40737995-40738228;	chr21:40300609-40300873; chr21:40308486-40308828; chr21:40348126-40348325; chr21:40364310-40364546; chr21:40364666-40365162; chr21:40608112-40608404; chr21:40609717-40609838; chr21:40612324-40612832; chr21:40614784-40615214; chr21:40618128-40618632; chr21
2	Multiple_ERb_sites	FREM2	Symbol	341640	FRAS1 related extracellular matrix protein 2	chr13:38159172-38359267		chr13:38156946-38157239; chr13:38360775-38360961;
2	Multiple_ERb_sites	WISP2	Symbol	8839	WNT1 inducible signaling pathway protein 2	chr20:42777298-42789866		chr20:42776726-42776965; chr20:42792548-42792721;
2	Multiple_ERb_sites	CELSR2	Symbol	1952	cadherin, EGF LAG seven-pass G-type receptor 2 (flamingo homolog, Drosophila)	chr1:109594163-109619901		chr1:109584098-109584573; chr1:109590442-109590686; chr1:109594871-109595141; chr1:109616726-109616997; chr1:109618858-109619261;
2	Multiple_ERb_sites	CAP2	Symbol	10486	CAP, adenylate cyclase-associated protein, 2 (yeast)	chr6:17501714-17666002		chr6:17497559-17497923; chr6:17502033-17502485; chr6:17581202-17581424;
2	Multiple_ERb_sites	SGK3	Symbol	23678	serum/glucocorticoid regulated kinase family, member 3	chr8:67787444-67936811	chr8:67787841-67787987; chr8:67788722-67789320; chr8:67816624-67816816;	chr8:67787089-67787249; chr8:67788688-67789011; chr8:67789016-67789203; chr8:67789479-67789618;
2	Multiple_ERb_sites	NAV2	Symbol	89797	neuron navigator 2	chr11:19328846-20099723	chr11:19398091-19398283; chr11:19972975-19973516; chr11:20009780-20010434; chr11:20013834-20014166; chr11:20014591-20014826; chr11:20020291-20020460;	chr11:19368107-19368335; chr11:19897548-19897758; chr11:19972952-19973615; chr11:20009850-20010339; chr11:20010357-20010553; chr11:20013830-20014163; chr11:20014557-20014759;
2	Multiple_ERb_sites	C6orf141	Symbol	135398	chromosome 6 open reading frame 141	chr6:49626337-49637584		chr6:49617771-49617940; chr6:49629823-49629968;
2	Multiple_ERb_sites	C1QTNF6	Symbol	114904	C1q and tumor necrosis factor related protein 6	chr22:35906151-35914276		chr22:35904424-35904524; chr22:35904627-35904796; chr22:35904946-35905151; chr22:35909316-35909596; chr22:35915194-35915429; chr22:35915944-35916087; chr22:35916393-35916573; chr22:35922625-35922776; chr22:35922841-35923159; chr22:35923595-35923734; chr22
2	Multiple_ERb_sites	GOLSYN	Symbol	55638	Golgi-localized protein	chr8:110655580-110724595		chr8:110651908-110652051; chr8:110662486-110662661;
2	Multiple_ERb_sites	TPD52L1	Symbol	7164	tumor protein D52-like 1	chr6:125516577-125626343	chr6:125517666-125517924; chr6:125558521-125558664; chr6:125560660-125561116; chr6:125565103-125565366; chr6:125566420-125566623; chr6:125567918-125568256;	chr6:125517702-125518057; chr6:125522283-125522353; chr6:125560716-125561139; chr6:125565120-125565414; chr6:125567967-125568310;
2	Multiple_ERb_sites	GNA14	Symbol	9630	guanine nucleotide binding protein (G protein), alpha 14	chr9:79227815-79453052		chr9:79247241-79247420; chr9:79394169-79394475; chr9:79401671-79401868; chr9:79401877-79402051;
2	Multiple_ERb_sites	ISG20	Symbol	3669	interferon stimulated exonuclease gene 20kDa	chr15:86983042-86999883		chr15:86982873-86983160; chr15:87002425-87002560;
2	Multiple_ERb_sites	CA12	Symbol	771	carbonic anhydrase XII	chr15:61402782-61461128	chr15:61467069-61467280;	chr15:61459783-61460033; chr15:61461342-61461548;
2	Multiple_ERb_sites	ELF3	Symbol	1999	E74-like factor 3 (ets domain transcription factor, epithelial-specific )	chr1:200246312-200252938		chr1:200251961-200252098; chr1:200253521-200253717; chr1:200254103-200254809; chr1:200254947-200255083; chr1:200258809-200259165;
2	Multiple_ERb_sites	C1orf21	Symbol	81563	chromosome 1 open reading frame 21	chr1:182622772-182864778	chr1:182620475-182620633; chr1:182644376-182644694; chr1:182663549-182663696; chr1:182718789-182719061; chr1:182783529-182783708; chr1:182803658-182803786; chr1:182868513-182868883;	chr1:182644347-182644641; chr1:182663547-182663725; chr1:182718717-182719117; chr1:182783622-182783762; chr1:182803692-182803863; chr1:182868493-182868855;
2	Multiple_ERb_sites	WSB1	Symbol	26118	WD repeat and SOCS box-containing 1	chr17:22645232-22664772	chr17:22635889-22636069;	chr17:22672772-22673010;
2	Multiple_ERb_sites	CYP1A1	Symbol	1543	cytochrome P450, family 1, subfamily A, polypeptide 1	chr15:72798935-72804930	chr15:72804222-72804380; chr15:72805314-72805501;	chr15:72805371-72805509;
2	Multiple_ERb_sites	C9orf169	Symbol	375791	chromosome 9 open reading frame 169	chr9:139239464-139240584		chr9:139230919-139231260; chr9:139235994-139236171; chr9:139237955-139238088; chr9:139241347-139241692;
2	Multiple_ERb_sites	CGN	Symbol	57530	cingulin	chr1:149750485-149777791		chr1:149750560-149750706; chr1:149750823-149750965; chr1:149753193-149753540;
2	Multiple_ERb_sites	WNT7B	Symbol	7477	wingless-type MMTV integration site family, member 7B	chr22:44694913-44751672		chr22:44686676-44686856; chr22:44691154-44691313;
2	Multiple_ERb_sites	C16orf7	Symbol	9605	chromosome 16 open reading frame 7	chr16:88301041-88314895	chr16:88305754-88305912; chr16:88315986-88316143;	chr16:88305732-88305924;
2	Multiple_ERb_sites	CYP1B1	Symbol	1545	cytochrome P450, family 1, subfamily B, polypeptide 1	chr2:38148249-38156827	chr2:38156709-38157212; chr2:38158287-38158462;	chr2:38156681-38157277; chr2:38157319-38157466; chr2:38157594-38157749;
2	Multiple_ERb_sites	TUFT1	Symbol	7286	tuftelin 1	chr1:149779404-149822683		chr1:149787946-149788221; chr1:149808843-149808940; chr1:149821128-149821539;
2	Multiple_ERb_sites	C1orf71	Symbol	163882	chromosome 1 open reading frame 71	chr1:244796261-244898506		chr1:244812704-244812957; chr1:244813668-244813803; chr1:244838826-244838946;
2	Multiple_ERb_sites	TOP1	Symbol	7150	topoisomerase (DNA) I	chr20:39090875-39186540		chr20:39140469-39140735; chr20:39148976-39149082;
2	Multiple_ERb_sites	ENC1	Symbol	8507	ectodermal-neural cortex (with BTB-like domain)	chr5:73958989-73973005	chr5:73954171-73954367;	chr5:73956142-73956358;
3	1	KYNU	Symbol	8942	kynureninase (L-kynurenine hydrolase)	chr2:143351664-143463576		chr2:143454348-143454499;
3	1	SHROOM2	Symbol	357	shroom family member 2	chrX:9714495-9877481		chrX:9738291-9738401;
3	1	ZCWPW1	Symbol	55063	zinc finger, CW type with PWWP domain 1	chr7:99836430-99864238		chr7:99868395-99868543;
3	1	SIGIRR	Symbol	59307	single immunoglobulin and toll-interleukin 1 receptor (TIR) domain	chr11:395715-404999		chr11:385981-386287;
3	1	PACSIN1	Symbol	29993	protein kinase C and casein kinase substrate in neurons 1	chr6:34541882-34610978		chr6:34612322-34612532;
3	1	CCDC92	Symbol	80212	coiled-coil domain containing 92	chr12:122986907-123023116		chr12:123022764-123022933;
3	1	C22orf29	Symbol	79680	chromosome 22 open reading frame 29	chr22:18213660-18222371		chr22:18216416-18216610;
3	1	GDPD3	Symbol	79153	glycerophosphodiester phosphodiesterase domain containing 3	chr16:30023631-30032379		chr16:30023326-30023534;
3	1	EDC3	Symbol	80153	enhancer of mRNA decapping 3 homolog (S. cerevisiae)	chr15:72709952-72775439		chr15:72721953-72722119;
3	1	C6orf165	Symbol	154313	chromosome 6 open reading frame 165	chr6:88174439-88202494		chr6:88174453-88174678;
3	1	ARID4B	Symbol	51742	AT rich interactive domain 4B (RBP1-like)	chr1:233396832-233558155		chr1:233525922-233526250;
3	1	LRRC50	Symbol	123872	leucine rich repeat containing 50	chr16:82736365-82769025		chr16:82766910-82767171; chr16:82768279-82768477;
3	1	HPDL	Symbol	84842	4-hydroxyphenylpyruvate dioxygenase-like	chr1:45565131-45566933		chr1:45567830-45568033;
3	1	KIAA1467	Symbol	57613	KIAA1467	chr12:13088581-13127650		chr12:13094553-13094735;
3	1	SOCS3	Symbol	9021	suppressor of cytokine signaling 3	chr17:73864456-73867753		chr17:73859266-73859379; chr17:73859599-73859686;
3	1	SLC9A2	Symbol	6549	solute carrier family 9 (sodium/hydrogen exchanger), member 2	chr2:102602597-102694241		chr2:102602123-102602487;
3	1	SOX9	Symbol	6662	SRY (sex determining region Y)-box 9	chr17:67628755-67634155		chr17:67634325-67634484; chr17:67634617-67634792;
3	1	RHOBTB3	Symbol	22836	Rho-related BTB domain containing 3	chr5:95092605-95157827		chr5:95089359-95089633; chr5:95090119-95090305; chr5:95120512-95120807; chr5:95121425-95121578;
3	1	UGDH	Symbol	7358	UDP-glucose dehydrogenase	chr4:39176769-39205606		chr4:39192962-39193182; chr4:39205995-39206144;
3	1	HSPA4	Symbol	3308	heat shock 70kDa protein 4	chr5:132415560-132468608		chr5:132413393-132413620;
3	1	RHPN2	Symbol	85415	rhophilin, Rho GTPase binding protein 2	chr19:38161338-38247664		chr19:38229934-38230009; chr19:38252505-38252775;
3	1	DIO1	Symbol	1733	deiodinase, iodothyronine, type I	chr1:54132448-54149347		chr1:54145687-54145865;
3	1	PTGER3	Symbol	5733	prostaglandin E receptor 3 (subtype EP3)	chr1:71090623-71286079		chr1:71153680-71153847;
3	1	CDH10	Symbol	1008	cadherin 10, type 2 (T2-cadherin)	chr5:24522966-24680668		chr5:24688339-24688447;
3	1	DOCK8	Symbol	81704	dedicator of cytokinesis 8	chr9:263047-455254		chr9:326065-326295;
3	1	ANKRD1	Symbol	27063	ankyrin repeat domain 1 (cardiac muscle)	chr10:92661836-92671012		chr10:92670865-92671073;
3	1	NKD2	Symbol	85409	naked cuticle homolog 2 (Drosophila)	chr5:1062167-1091925		chr5:1063334-1063524;
3	1	ZBED4	Symbol	9889	zinc finger, BED-type containing 4	chr22:48633500-48669730		chr22:48637211-48637327; chr22:48637464-48637582;
3	1	ANGPTL4	Symbol	51129	angiopoietin-like 4	chr19:8335010-8345257		chr19:8326601-8326825;
3	2	TIPARP	Symbol	25976	TCDD-inducible poly(ADP-ribose) polymerase	chr3:157875072-157907228		chr3:157874502-157874886;
3	2	CDK6	Symbol	1021	cyclin-dependent kinase 6	chr7:92072172-92301167		chr7:92075842-92076179;
3	2	PIAS4	Symbol	51588	protein inhibitor of activated STAT, 4	chr19:3958748-3989067		chr19:3993702-3994084;
3	2	ERC2	Symbol	26059	ELKS/RAB6-interacting/CAST family member 2	chr3:55517375-56477431		chr3:55791429-55791641;
3	2	CD55	Symbol	1604	CD55 molecule, decay accelerating factor for complement (Cromer blood group)	chr1:205561439-205600934		chr1:205556207-205556415;
3	2	hCG_2038586	Symbol	646329	hypothetical LOC646329	chr7:130216293-130248609		chr7:130233335-130233640;
3	2	UBTD1	Symbol	80019	ubiquitin domain containing 1	chr10:99248757-99320950		chr10:99321472-99321664;
3	2	OPRL1	Symbol	4987	opiate receptor-like 1	chr20:62181931-62202440		chr20:62182176-62182554;
3	2	ANK3	Symbol	288	ankyrin 3, node of Ranvier (ankyrin G)	chr10:61458164-61570752		chr10:61461348-61461739;
3	2	CDH3	Symbol	1001	cadherin 3, type 1, P-cadherin (placental)	chr16:67235651-67290458		chr16:67299279-67299548;
3	2	JPH3	Symbol	57338	junctophilin 3	chr16:86193999-86289262		chr16:86296947-86297159;
3	2	CCDC64B	Symbol	146439	coiled-coil domain containing 64B	chr16:3017869-3025543		chr16:3010876-3011175;
3	2	PRKRIP1	Symbol	79706	PRKR interacting protein 1 (IL11 inducible)	chr7:101823808-101854134		chr7:101843532-101843818;
3	2	UNKL	Symbol	64718	unkempt homolog (Drosophila)-like	chr16:1353206-1369682		chr16:1368903-1369223;
3	2	ACAD10	Symbol	80724	acyl-Coenzyme A dehydrogenase family, member 10	chr12:110608239-110679293		chr12:110680331-110680747;
3	2	SERPINA3	Symbol	12	serpin peptidase inhibitor, clade A (alpha-1 antiproteinase, antitrypsin), member 3	chr14:94148466-94160143		chr14:94146886-94147031;
3	2	HOMER2	Symbol	9455	homer homolog 2 (Drosophila)	chr15:81314789-81412477		chr15:81402422-81402777; chr15:81411917-81412262;
3	2	DKFZP564O0823	Symbol	25849	prostatic androgen-repressed message-1	chr4:76077321-76194347		chr4:76088566-76088909;
3	2	MBNL2	Symbol	10150	muscleblind-like 2 (Drosophila)	chr13:96672574-96844375		chr13:96730289-96730439;
3	2	DOCK1	Symbol	1793	dedicator of cytokinesis 1	chr10:128584012-129140770		chr10:128596878-128597146; chr10:128597187-128597377;
3	2	LAMC1	Symbol	3915	laminin, gamma 1 (formerly LAMB2)	chr1:181259217-181381350		chr1:181259291-181259573; chr1:181259589-181259944;
3	2	RNF170	Symbol	81790	ring finger protein 170	chr8:42829547-42870939		chr8:42868061-42868206; chr8:42868523-42868739;
3	2	PTRH1	Symbol	138428	peptidyl-tRNA hydrolase 1 homolog (S. cerevisiae)	chr9:129516047-129517757		chr9:129523488-129523819;
3	2	TMEM63A	Symbol	9725	transmembrane protein 63A	chr1:224099862-224136671		chr1:224129852-224130103;
3	2	MARCKS	Symbol	4082	myristoylated alanine-rich protein kinase C substrate	chr6:114285219-114291345		chr6:114286741-114286986;
3	2	WIPI1	Symbol	55062	WD repeat domain, phosphoinositide interacting 1	chr17:63929016-63965248		chr17:63943765-63944254; chr17:63947764-63948123; chr17:63949208-63949482;
3	2	NANS	Symbol	54187	N-acetylneuraminic acid synthase	chr9:99858779-99885185		chr9:99873888-99874018; chr9:99874368-99874511; chr9:99874772-99874962;
3	2	BACE1	Symbol	23621	beta-site APP-cleaving enzyme 1	chr11:116661624-116692182		chr11:116679069-116679282;
3	2	SLC7A5	Symbol	8140	solute carrier family 7 (cationic amino acid transporter, y+ system), member 5	chr16:86421129-86460601		chr16:86425645-86426051; chr16:86444541-86444821;
3	2	SIDT2	Symbol	51092	SID1 transmembrane family, member 2	chr11:116555148-116573371		chr11:116559694-116560147; chr11:116561164-116561527;
3	2	MB	Symbol	4151	myoglobin	chr22:34332757-34343330		chr22:34349221-34349472;
3	2	GPSM1	Symbol	26086	G-protein signaling modulator 1 (AGS3-like, C. elegans)	chr9:138341752-138356108		chr9:138342322-138342710;
3	2	ZNF703	Symbol	80139	zinc finger protein 703	chr8:37672458-37675554		chr8:37668180-37668366; chr8:37671037-37671291;
3	2	CHPT1	Symbol	56994	choline phosphotransferase 1	chr12:100615547-100646977		chr12:100615094-100615814; chr12:100616336-100616601;
3	2	ACOT4	Symbol	122970	acyl-CoA thioesterase 4	chr14:73128162-73132223		chr14:73138666-73138914;
3	2	FLVCR2	Symbol	55640	feline leukemia virus subgroup C cellular receptor family, member 2	chr14:75114692-75184265		chr14:75170743-75171284;
3	2	CNTD2	Symbol	79935	cyclin N-terminal domain containing 2	chr19:45419955-45424404		chr19:45424533-45424840;
3	2	KLF9	Symbol	687	Kruppel-like factor 9	chr9:72189332-72219393		chr9:72217852-72218021; chr9:72218105-72218225; chr9:72224235-72224661; chr9:72224674-72224926;
3	2	FUT4	Symbol	2526	fucosyltransferase 4 (alpha (1,3) fucosyltransferase, myeloid-specific)	chr11:93916664-93922710		chr11:93916997-93917258;
3	2	PTGES	Symbol	9536	prostaglandin E synthase	chr9:131540436-131555165		chr9:131557879-131557991;
3	2	GPR37L1	Symbol	9283	G protein-coupled receptor 37 like 1	chr1:200358651-200365257		chr1:200348638-200348992; chr1:200368064-200368582;
3	2	DOPEY2	Symbol	9980	dopey family member 2	chr21:36458708-36588442		chr21:36449824-36450088; chr21:36482343-36482788; chr21:36487494-36487697; chr21:36488393-36488564; chr21:36529400-36529582;
3	2	CHSY1	Symbol	22856	chondroitin sulfate synthase 1	chr15:99533454-99609649		chr15:99525568-99525771; chr15:99606059-99606273;
3	2	CDC34	Symbol	997	cell division cycle 34 homolog (S. cerevisiae)	chr19:482732-493087		chr19:486021-486451; chr19:486460-486805;
3	2	WFS1	Symbol	7466	Wolfram syndrome 1 (wolframin)	chr4:6322477-6355892		chr4:6332890-6333289;
3	2	ABHD8	Symbol	79575	abhydrolase domain containing 8	chr19:17263939-17275282		chr19:17268096-17268306; chr19:17283802-17284094;
3	3	SGK1	Symbol	6446	serum/glucocorticoid regulated kinase 1	chr6:134532077-134537727		chr6:134538420-134538725;
3	3	CCDC74A	Symbol	90557	coiled-coil domain containing 74A	chr2:132001961-132007709		chr2:132002115-132002218;
3	3	SELT	Symbol	51714	selenoprotein T	chr3:151803755-151830924		chr3:151803515-151803828;
3	3	SDCBP	Symbol	6386	syndecan binding protein (syntenin)	chr8:59628281-59657973		chr8:59628152-59628401;
3	3	ZNF385A	Symbol	25946	zinc finger protein 385A	chr12:53049186-53064748		chr12:53050442-53050705; chr12:53066513-53066633;
3	3	CYB5A	Symbol	1528	cytochrome b5 type A (microsomal)	chr18:70071506-70110201		chr18:70100905-70101034;
3	3	PSTPIP2	Symbol	9050	proline-serine-threonine phosphatase interacting protein 2	chr18:41817499-41906248		chr18:41896768-41896931;
3	3	C17orf58	Symbol	284018	chromosome 17 open reading frame 58	chr17:63417678-63420227		chr17:63419625-63419812;
3	3	CEBPA	Symbol	1050	CCAAT/enhancer binding protein (C/EBP), alpha	chr19:38482681-38485270		chr19:38485192-38485399; chr19:38485898-38486017;
3	3	CCDC103	Symbol	388389	coiled-coil domain containing 103	chr17:40332679-40336155		chr17:40344089-40344249;
3	3	MTCP1	Symbol	4515	mature T-cell proliferation 1	chrX:153943093-153952829		chrX:153953305-153953456;
3	3	JAK2	Symbol	3717	Janus kinase 2	chr9:4975244-5118182		chr9:5003855-5003980;
3	3	NOP16	Symbol	51491	NOP16 nucleolar protein homolog (yeast)	chr5:175743838-175748146		chr5:175748781-175748944;
3	3	BAG1	Symbol	573	BCL2-associated athanogene	chr9:33242469-33254761		chr9:33248835-33248972;
3	3	ZNF217	Symbol	7764	zinc finger protein 217	chr20:51617016-51633043		chr20:51642924-51643606;
3	3	THBS1	Symbol	7057	thrombospondin 1	chr15:37660571-37676960		chr15:37667956-37668208; chr15:37668420-37668602; chr15:37668686-37668838; chr15:37669257-37669506;
3	3	TMEM79	Symbol	84283	transmembrane protein 79	chr1:154519327-154528858		chr1:154519327-154519451;
3	3	IGSF9	Symbol	57549	immunoglobulin superfamily, member 9	chr1:158163455-158182010		chr1:158153179-158153349;
3	3	PRRT2	Symbol	112476	proline-rich transmembrane protein 2	chr16:29730909-29734703		chr16:29726198-29726476;
3	3	SOX18	Symbol	54345	SRY (sex determining region Y)-box 18	chr20:62149522-62151423		chr20:62140256-62140898;
3	3	PID1	Symbol	55022	phosphotyrosine interaction domain containing 1	chr2:229596932-229844301		chr2:229598638-229598785;
3	3	MX1	Symbol	4599	myxovirus (influenza virus) resistance 1, interferon-inducible protein p78 (mouse)	chr21:41714389-41753010		chr21:41713749-41713861;
3	3	PIAS3	Symbol	10401	protein inhibitor of activated STAT, 3	chr1:144287344-144297903		chr1:144283034-144283186;
3	3	ACER3	Symbol	55331	alkaline ceramidase 3	chr11:76249565-76412498		chr11:76281453-76281639;
3	3	P2RY6	Symbol	5031	pyrimidinergic receptor P2Y, G-protein coupled, 6	chr11:72653217-72686498		chr11:72648462-72648651;
3	3	NHS	Symbol	4810	Nance-Horan syndrome (congenital cataracts and dental anomalies)	chrX:17303463-17664032		chrX:17496056-17496224; chrX:17665461-17665590;
3	3	ITGA5	Symbol	3678	integrin, alpha 5 (fibronectin receptor, alpha polypeptide)	chr12:53075311-53099317		chr12:53066513-53066633;
3	3	DENND2D	Symbol	79961	DENN/MADD domain containing 2D	chr1:111531323-111544804		chr1:111547291-111547432; chr1:111548626-111548780;
3	3	CSRP1	Symbol	1465	cysteine and glycine-rich protein 1	chr1:199719282-199743010		chr1:199742515-199743076;
3	3	C5orf41	Symbol	153222	chromosome 5 open reading frame 41	chr5:172415975-172496569		chr5:172416887-172417143; chr5:172438671-172438845;
3	3	PLEKHN1	Symbol	84069	pleckstrin homology domain containing, family N member 1	chr1:891739-900347		chr1:901449-901688;
3	3	TAX1BP3	Symbol	30851	Tax1 (human T-cell leukemia virus type I) binding protein 3	chr17:3512937-3518722		chr17:3520333-3520444;
3	3	RAB4B	Symbol	53916	RAB4B, member RAS oncogene family	chr19:45976010-45994687		chr19:45995952-45996094;
3	3	ILMN_1667330	PROBE_ID		Orphan_Probe	chr19:63508552-63518823		chr19:63508604-63508753;
3	3	PRPS1	Symbol	5631	phosphoribosyl pyrophosphate synthetase 1	chrX:106758309-106780912		chrX:106785076-106785243;
3	3	PLCG2	Symbol	5336	phospholipase C, gamma 2 (phosphatidylinositol-specific)	chr16:80370430-80549400		chr16:80370293-80370549;
3	3	SLC2A10	Symbol	81031	solute carrier family 2 (facilitated glucose transporter), member 10	chr20:44771685-44798392		chr20:44772682-44772858;
3	3	SQSTM1	Symbol	8878	sequestosome 1	chr5:179165993-179197681		chr5:179166531-179166614; chr5:179180449-179180601;
3	3	BTBD11	Symbol	121551	BTB (POZ) domain containing 11	chr12:106236326-106577549		chr12:106266915-106267105;
3	3	C1orf216	Symbol	127703	chromosome 1 open reading frame 216	chr1:35952063-35957377		chr1:35957046-35957295;
3	3	ATG16L2	Symbol	89849	ATG16 autophagy related 16-like 2 (S. cerevisiae)	chr11:72203098-72218328		chr11:72201758-72201988;
3	3	PALM	Symbol	5064	paralemmin	chr19:659952-699330		chr19:678159-678407; chr19:702745-702822;
3	3	KLHDC9	Symbol	126823	kelch domain containing 9	chr1:159334777-159336760		chr1:159325477-159325636;
3	3	TNIP1	Symbol	10318	TNFAIP3 interacting protein 1	chr5:150389698-150441190		chr5:150440704-150440850;
3	3	ASPSCR1	Symbol	79058	alveolar soft part sarcoma chromosome region, candidate 1	chr17:77528714-77568571		chr17:77531892-77532054;
3	4	C1orf122	Symbol	127687	chromosome 1 open reading frame 122	chr1:38046059-38047713		chr1:38045994-38046140;
3	4	MTRR	Symbol	4552	5-methyltetrahydrofolate-homocysteine methyltransferase reductase	chr5:7922216-7954235		chr5:7933393-7933640;
3	4	SRPK1	Symbol	6732	SFRS protein kinase 1	chr6:35908788-35996934		chr6:36001841-36001980;
3	4	PPP2R2C	Symbol	5522	protein phosphatase 2 (formerly 2A), regulatory subunit B, gamma isoform	chr4:6373205-6434498		chr4:6396636-6396824;
3	4	PLEKHF2	Symbol	79666	pleckstrin homology domain containing, family F (with FYVE domain) member 2	chr8:96215213-96238087		chr8:96214880-96215125;
3	4	DDX21	Symbol	9188	DEAD (Asp-Glu-Ala-Asp) box polypeptide 21	chr10:70385897-70414285		chr10:70418687-70419009;
3	4	ATP6V0E1	Symbol	8992	ATPase, H+ transporting, lysosomal 9kDa, V0 subunit e1	chr5:172343368-172394506		chr5:172343111-172343399;
3	Multiple_ERbeta_sites	SEC14L2	Symbol	23541	SEC14-like 2 (S. cerevisiae)	chr22:29122932-29151277		chr22:29119072-29119242; chr22:29134807-29135223; chr22:29152041-29152187; chr22:29152225-29152465;
3	Multiple_ERbeta_sites	MBOAT1	Symbol	154141	membrane bound O-acyltransferase domain containing 1	chr6:20208913-20320649		chr6:20291198-20291405; chr6:20291463-20291593; chr6:20308948-20309257; chr6:20318457-20318823; chr6:20320743-20320995; chr6:20325998-20326103;
3	Multiple_ERbeta_sites	BATF	Symbol	10538	basic leucine zipper transcription factor, ATF-like	chr14:75058536-75083080		chr14:75057251-75057419; chr14:75057424-75057837; chr14:75061905-75062032; chr14:75071865-75072518; chr14:75078881-75079174;
3	Multiple_ERbeta_sites	QSOX1	Symbol	5768	quiescin Q6 sulfhydryl oxidase 1	chr1:178390590-178433792		chr1:178390267-178390465; chr1:178393158-178393487; chr1:178402596-178402868; chr1:178403326-178404045; chr1:178404757-178405092;
3	Multiple_ERbeta_sites	PFKFB3	Symbol	5209	6-phosphofructo-2-kinase/fructose-2,6-biphosphatase 3	chr10:6226848-6317511		chr10:6226505-6226783; chr10:6236844-6237006; chr10:6285354-6285548;
3	Multiple_ERbeta_sites	HEG1	Symbol	57493	HEG homolog 1 (zebrafish)	chr3:126167243-126257492		chr3:126257719-126257819; chr3:126263932-126264182; chr3:126264313-126265110;
3	Multiple_ERbeta_sites	ENTPD8	Symbol	377841	ectonucleoside triphosphate diphosphohydrolase 8	chr9:139448636-139455722		chr9:139450441-139450699; chr9:139455631-139455759; chr9:139459873-139460145;
3	Multiple_ERbeta_sites	PLA2G16	Symbol	11145	phospholipase A2, group XVI	chr11:63098520-63138517		chr11:63138413-63138587; chr11:63144149-63144342; chr11:63146528-63146856;
3	Multiple_ERbeta_sites	AGAP11	Symbol	119385	ankyrin repeat and GTPase domain Arf GTPase activating protein 11	chr10:88720478-88759940	chr10:88717974-88718519; chr10:88758184-88758376;	chr10:88717967-88718540;
3	Multiple_ERbeta_sites	SLC16A6	Symbol	9120	solute carrier family 16, member 6 (monocarboxylic acid transporter 7)	chr17:63775932-63799000		chr17:63798880-63799020; chr17:63799179-63799450; chr17:63800007-63800222; chr17:63803945-63804183; chr17:63804478-63804865; chr17:63804867-63805203;
3	Multiple_ERbeta_sites	SEMA3B	Symbol	7869	sema domain, immunoglobulin domain (Ig), short basic domain, secreted, (semaphorin) 3B	chr3:50280043-50289576		chr3:50277665-50277928; chr3:50281273-50281534; chr3:50283938-50284190;
3	Multiple_ERbeta_sites	TGM2	Symbol	7052	transglutaminase 2 (C polypeptide, protein-glutamine-gamma-glutamyltransferase)	chr20:36190277-36227114		chr20:36201258-36201492; chr20:36206882-36207093;
3	Multiple_ERbeta_sites	H19	Symbol	283120	H19, imprinted maternally expressed transcript (non-protein coding)	chr11:1972981-1975641		chr11:1964785-1965030; chr11:1968016-1968188;
3	Multiple_ERbeta_sites	ZNF462	Symbol	58499	zinc finger protein 462	chr9:108665198-108813617	chr9:108694895-108695070; chr9:108754934-108755082;	chr9:108754981-108755209;
3	Multiple_ERbeta_sites	C14orf132	Symbol	56967	chromosome 14 open reading frame 132	chr14:95575414-95629888	chr14:95601804-95602044; chr14:95619814-95620088; chr14:95632007-95632406; chr14:95632632-95632905; chr14:95633342-95633487; chr14:95638386-95638548;	chr14:95574968-95575142; chr14:95619829-95620070; chr14:95629005-95629161; chr14:95631883-95632335; chr14:95632635-95632898;
3	Multiple_ERbeta_sites	S100P	Symbol	6286	S100 calcium binding protein P	chr4:6746466-6749798		chr4:6740730-6741092; chr4:6741731-6742087; chr4:6748317-6748727; chr4:6748941-6749139;
3	Multiple_ERbeta_sites	RAB37	Symbol	326624	RAB37, member RAS oncogene family	chr17:70178864-70254394		chr17:70246128-70246345; chr17:70252530-70252931;
3	Multiple_ERbeta_sites	GPRC5A	Symbol	9052	G protein-coupled receptor, family C, group 5, member A	chr12:12935222-12957867	chr12:12927670-12927848; chr12:12935458-12935606;	chr12:12927675-12927897;
3	Multiple_ERbeta_sites	PVT1	Symbol	5820	Pvt1 oncogene (non-protein coding)	chr8:128875960-129182681		chr8:128870312-128870428; chr8:128881360-128881547; chr8:128882105-128882607; chr8:128882932-128883212; chr8:128883618-128883862; chr8:128891697-128892032; chr8:128900852-128901190; chr8:128901226-128901701; chr8:128940907-128941674; chr8:128947226-128947
3	Multiple_ERbeta_sites	BCL2	Symbol	596	B-cell CLL/lymphoma 2	chr18:58941558-59137593	chr18:58973942-58974070; chr18:59059942-59060088; chr18:59073010-59073199; chr18:59077761-59077984;	chr18:59059651-59059904; chr18:59059920-59060093; chr18:59073006-59073162; chr18:59073197-59073306; chr18:59077814-59078043; chr18:59136350-59136559;
3	Multiple_ERbeta_sites	C16orf74	Symbol	404550	chromosome 16 open reading frame 74	chr16:84298624-84342190		chr16:84308949-84309173; chr16:84337427-84337832; chr16:84343183-84343448; chr16:84344040-84344403; chr16:84344634-84344875;
3	Multiple_ERbeta_sites	NBPF1	Symbol	55672	neuroblastoma breakpoint family, member 1	chr1:16762998-16812569	chr1:16767815-16768007; chr1:16807372-16807953; chr1:16811061-16811212; chr1:16812538-16812849; chr1:16813397-16813795;	chr1:16767808-16768012; chr1:16807292-16807971; chr1:16811058-16811223; chr1:16813409-16813984; chr1:16820177-16820300;
3	Multiple_ERbeta_sites	ZNF823	Symbol	55552	zinc finger protein 823	chr19:11693079-11710760		chr19:11709798-11710049; chr19:11710815-11711046; chr19:11711118-11711208;
3	Multiple_ERbeta_sites	MID1IP1	Symbol	58526	MID1 interacting protein 1 (gastrulation specific G12 homolog (zebrafish))	chrX:38545628-38550727		chrX:38545223-38545429; chrX:38548097-38548286; chrX:38548321-38548445;
3	Multiple_ERbeta_sites	LRIG1	Symbol	26018	leucine-rich repeats and immunoglobulin-like domains 1	chr3:66511910-66633535	chr3:66548294-66548472; chr3:66562014-66562265; chr3:66562386-66562559; chr3:66606819-66607030; chr3:66608633-66609042; chr3:66610322-66610591;	chr3:66548276-66548467; chr3:66549093-66549548; chr3:66561985-66562386; chr3:66602632-66602810; chr3:66608676-66609004; chr3:66610254-66610703;
3	Multiple_ERbeta_sites	FLNB	Symbol	2317	filamin B, beta	chr3:57969166-58133017		chr3:58000904-58001131; chr3:58002401-58002541; chr3:58013249-58013623; chr3:58020464-58020605; chr3:58057684-58057963; chr3:58062797-58062956; chr3:58062994-58063099; chr3:58063805-58064037; chr3:58110211-58110409;
3	Multiple_ERbeta_sites	RHOB	Symbol	388	ras homolog gene family, member B	chr2:20510316-20512682	chr2:20514048-20514193; chr2:20520870-20521122;	chr2:20520333-20520542; chr2:20520857-20521116;
3	Multiple_ERbeta_sites	IGFL1	Symbol	374918	IGF-like family member 1	chr19:51424848-51426340	chr19:51417322-51417549; chr19:51421935-51422098;	chr19:51417293-51417554; chr19:51419852-51419961;
3	Multiple_ERbeta_sites	SULT2B1	Symbol	6820	sulfotransferase family, cytosolic, 2B, member 1	chr19:53747240-53794496		chr19:53738438-53738736; chr19:53748641-53749222; chr19:53749678-53750020; chr19:53763665-53763880; chr19:53779256-53779464;
3	Multiple_ERbeta_sites	GSTM3	Symbol	2947	glutathione S-transferase mu 3 (brain)	chr1:110078076-110085183		chr1:110069370-110069477; chr1:110069625-110069978; chr1:110072970-110073177; chr1:110073213-110073428; chr1:110073846-110074113;
3	Multiple_ERbeta_sites	ARRB1	Symbol	408	arrestin, beta 1	chr11:74654129-74740521	chr11:74677786-74677966; chr11:74722426-74722711; chr11:74731454-74732101; chr11:74738133-74738434; chr11:74739791-74740066;	chr11:74714392-74714766; chr11:74722502-74722782; chr11:74723190-74723503; chr11:74731379-74732027; chr11:74738134-74738527; chr11:74739859-74740103; chr11:74740188-74740366;
3	Multiple_ERbeta_sites	IFT122	Symbol	55764	intraflagellar transport 122 homolog (Chlamydomonas)	chr3:130641657-130721880		chr3:130687099-130687719; chr3:130696226-130696521; chr3:130700768-130701006; chr3:130707978-130708249; chr3:130709143-130709438; chr3:130714253-130714523;
3	Multiple_ERbeta_sites	RUSC2	Symbol	9853	RUN and SH3 domain containing 2	chr9:35480006-35551894		chr9:35507661-35507843; chr9:35507884-35508549; chr9:35517754-35517865;
3	Multiple_ERbeta_sites	SC65	Symbol	10609	synaptonemal complex protein SC65	chr17:37211730-37221977		chr17:37202986-37203333; chr17:37205827-37205932; chr17:37210577-37210817; chr17:37211233-37211515;
3	Multiple_ERbeta_sites	RASA3	Symbol	22821	RAS p21 protein activator 3	chr13:113765295-113916197		chr13:113815914-113816161; chr13:113819577-113819756; chr13:113849056-113849242;
3	Multiple_ERbeta_sites	TFAP2C	Symbol	7022	transcription factor AP-2 gamma (activating enhancer binding protein 2 gamma)	chr20:54637764-54647745		chr20:54637698-54638061; chr20:54638757-54639144; chr20:54639438-54639562;
3	Multiple_ERbeta_sites	C14orf43	Symbol	91748	chromosome 14 open reading frame 43	chr14:73251577-73296754		chr14:73289088-73289261; chr14:73289290-73289458; chr14:73291840-73292288; chr14:73292995-73293319; chr14:73294364-73294554; chr14:73300071-73300165;
3	Multiple_ERbeta_sites	GALNTL1	Symbol	57452	UDP-N-acetyl-alpha-D-galactosamine:polypeptide N-acetylgalactosaminyltransferase-like 1	chr14:68796667-68890936		chr14:68871752-68871992; chr14:68894090-68894389;
3	Multiple_ERbeta_sites	RP1-21O18.1	Symbol	23254	kazrin	chr1:14797800-15317131	chr1:15176394-15176701; chr1:15224642-15224864;	chr1:15176442-15176656; chr1:15216388-15216599; chr1:15289613-15289795;
3	Multiple_ERbeta_sites	AKAP1	Symbol	8165	A kinase (PRKA) anchor protein 1	chr17:52517551-52553709		chr17:52517945-52518365; chr17:52529161-52529477;
3	Multiple_ERbeta_sites	KCNMA1	Symbol	3778	potassium large conductance calcium-activated channel, subfamily M, alpha member 1	chr10:78299367-79067583	chr10:78403670-78403971; chr10:78663225-78663390; chr10:78663394-78663729; chr10:78717583-78717817; chr10:78822636-78823036; chr10:78839853-78840273; chr10:78845161-78845312; chr10:78846128-78846446; chr10:78846588-78846868; chr10:78847275-78847446; chr10	chr10:78403847-78404030; chr10:78593949-78594149; chr10:78624997-78625142; chr10:78663473-78663634; chr10:78717556-78717881; chr10:78822621-78822993; chr10:78839168-78839323; chr10:78839822-78840273; chr10:78843797-78843952; chr10:78846102-78846308; chr10
3	Multiple_ERbeta_sites	ABHD2	Symbol	11057	abhydrolase domain containing 2	chr15:87432384-87546595	chr15:87453188-87453461; chr15:87459756-87460037; chr15:87460075-87460235; chr15:87465777-87465927; chr15:87474105-87474256; chr15:87483558-87483829;	chr15:87453221-87453454; chr15:87459746-87460219; chr15:87465674-87465975; chr15:87483551-87484013;
3	Multiple_ERbeta_sites	PIP4K2A	Symbol	5305	phosphatidylinositol-5-phosphate 4-kinase, type II, alpha	chr10:22863772-23043509	chr10:22912611-22913054; chr10:22961929-22962290; chr10:22962479-22962646; chr10:23001724-23001901; chr10:23010666-23010897; chr10:23012216-23012672;	chr10:22866756-22866914; chr10:22912585-22913109; chr10:22949311-22949466; chr10:22961980-22962158; chr10:22962482-22962635; chr10:23010692-23010947; chr10:23012191-23012558;
3	Multiple_ERbeta_sites	WBP4	Symbol	11193	WW domain binding protein 4 (formin binding protein 21)	chr13:40533696-40556139		chr13:40524667-40524811; chr13:40532297-40532624; chr13:40533461-40533669;
3	Multiple_ERbeta_sites	C10orf58	Symbol	84293	chromosome 10 open reading frame 58	chr10:82158221-82182732	chr10:82161152-82161391; chr10:82179364-82179581; chr10:82186221-82186433;	chr10:82158019-82158298; chr10:82161095-82161393; chr10:82186095-82186607; chr10:82187258-82187422;
3	Multiple_ERbeta_sites	PDLIM1	Symbol	9124	PDZ and LIM domain 1	chr10:96987319-97040771		chr10:97014106-97014275; chr10:97023089-97023565; chr10:97040684-97040881;
3	Multiple_ERbeta_sites	RAB15	Symbol	376267	RAB15, member RAS onocogene family	chr14:64482284-64508628		chr14:64475062-64475279; chr14:64497366-64497634; chr14:64497653-64497816; chr14:64497827-64498039; chr14:64503377-64503783;
3	Multiple_ERbeta_sites	SASH1	Symbol	23328	SAM and SH3 domain containing 1	chr6:148705421-148914877		chr6:148708182-148708354; chr6:148745975-148746110; chr6:148768830-148769121; chr6:148808040-148808220;
3	Multiple_ERbeta_sites	BDKRB2	Symbol	624	bradykinin receptor B2	chr14:95740887-95780419		chr14:95731474-95731917; chr14:95760583-95760745;
3	Multiple_ERbeta_sites	FXYD3	Symbol	5349	FXYD domain containing ion transport regulator 3	chr19:40298571-40304409		chr19:40293720-40293842; chr19:40298360-40298627;
3	Multiple_ERbeta_sites	ATP6V1C2	Symbol	245973	ATPase, H+ transporting, lysosomal 42kDa, V1 subunit C2	chr2:10779225-10842687		chr2:10815025-10815505; chr2:10816597-10816870; chr2:10817007-10817249; chr2:10831412-10831660; chr2:10831664-10831828; chr2:10831899-10832226;
3	Multiple_ERbeta_sites	GREB1L	Symbol	80000	growth regulation by estrogen in breast cancer-like	chr18:17076200-17356787	chr18:17124795-17124972; chr18:17164014-17164453;	chr18:17164026-17164407;
3	Multiple_ERbeta_sites	ENTPD3	Symbol	956	ectonucleoside triphosphate diphosphohydrolase 3	chr3:40403676-40445114		chr3:40412886-40413156; chr3:40434569-40434955;
3	Multiple_ERbeta_sites	INSIG2	Symbol	51141	insulin induced gene 2	chr2:118562519-118584067	chr2:118552964-118553119; chr2:118554678-118554888;	chr2:118554601-118554939;
3	Multiple_ERbeta_sites	BCL9L	Symbol	283149	B-cell CLL/lymphoma 9-like	chr11:118272060-118286823		chr11:118287172-118287333; chr11:118287872-118288034; chr11:118292676-118293130; chr11:118295660-118296030;
3	Multiple_ERbeta_sites	BCAM	Symbol	4059	basal cell adhesion molecule (Lutheran blood group)	chr19:50004177-50015450	chr19:50002275-50002446;	chr19:49998886-49999065; chr19:50003184-50003378; chr19:50003938-50004039;
3	Multiple_ERbeta_sites	RPL13	Symbol	6137	ribosomal protein L13	chr16:88154590-88157349		chr16:88146773-88146985; chr16:88153752-88153924; chr16:88159512-88159772;
3	Multiple_ERbeta_sites	MCCC2	Symbol	64087	methylcrotonoyl-Coenzyme A carboxylase 2 (beta)	chr5:70918870-70990286	chr5:70909420-70909679; chr5:70933330-70933547; chr5:70962997-70963147;	chr5:70909395-70909683; chr5:70962974-70963141;
3	Multiple_ERbeta_sites	CD9	Symbol	928	CD9 molecule	chr12:6179815-6217688	chr12:6214929-6215077; chr12:6216941-6217244;	chr12:6195569-6195690; chr12:6216977-6217280;
3	Multiple_ERbeta_sites	ANKRD23	Symbol	200539	ankyrin repeat domain 23	chr2:96867377-96873485		chr2:96862327-96862567; chr2:96872146-96872328;
3	Multiple_ERbeta_sites	SPTBN2	Symbol	6712	spectrin, beta, non-erythrocytic 2	chr11:66209296-66245446		chr11:66233842-66234101; chr11:66242771-66242949;
3	Multiple_ERbeta_sites	KCNK1	Symbol	3775	potassium channel, subfamily K, member 1	chr1:231816372-231874881		chr1:231817424-231817595; chr1:231817645-231817826; chr1:231838485-231838738;
3	Multiple_ERbeta_sites	AKR1C2	Symbol	1646	aldo-keto reductase family 1, member C2 (dihydrodiol dehydrogenase 2; bile acid binding protein; 3-alpha hydroxysteroid dehydrogenase, type III)	chr10:5021964-5050207	chr10:5032736-5032881; chr10:5041468-5041671;	chr10:5041501-5041665;
3	Multiple_ERbeta_sites	WWC3	Symbol	55841	WWC family member 3	chrX:9943794-10072518		chrX:9961284-9961471; chrX:9980336-9980541; chrX:10017093-10017419; chrX:10018487-10018671; chrX:10029111-10029717;
3	Multiple_ERbeta_sites	DDX47	Symbol	51202	DEAD (Asp-Glu-Ala-Asp) box polypeptide 47	chr12:12857546-12874182		chr12:12847398-12847563; chr12:12864027-12864450;
3	Multiple_ERbeta_sites	MYH9	Symbol	4627	myosin, heavy chain 9, non-muscle	chr22:35007269-35114009		chr22:35087184-35087345; chr22:35089641-35089760; chr22:35094702-35094954;
3	Multiple_ERbeta_sites	CD82	Symbol	3732	CD82 molecule	chr11:44543716-44597891		chr11:44555470-44555668; chr11:44562979-44563211; chr11:44567568-44567817;
3	Multiple_ERbeta_sites	KANK1	Symbol	23189	KN motif and ankyrin repeat domains 1	chr9:494702-736103	chr9:485774-486077; chr9:737138-737287;	chr9:485962-486044;
3	Multiple_ERbeta_sites	SLC19A1	Symbol	6573	solute carrier family 19 (folate transporter), member 1	chr21:45759056-45786779		chr21:45757745-45758112; chr21:45760080-45760273;
3	Multiple_ERbeta_sites	HK1	Symbol	3098	hexokinase 1	chr10:70699761-70831643		chr10:70744844-70745301; chr10:70746005-70746198; chr10:70748297-70748662; chr10:70749166-70749475; chr10:70762674-70763025; chr10:70763091-70763382; chr10:70790523-70790716; chr10:70814434-70814604;
3	Multiple_ERbeta_sites	SMARCA2	Symbol	6595	SWI/SNF related, matrix associated, actin dependent regulator of chromatin, subfamily a, member 2	chr9:2005341-2183623		chr9:2011818-2012153; chr9:2017672-2017964;
3	Multiple_ERbeta_sites	PPFIBP2	Symbol	8495	PTPRF interacting protein, binding protein 2 (liprin beta 2)	chr11:7491576-7631567	chr11:7517246-7517474; chr11:7575515-7575728;	chr11:7550149-7550459; chr11:7578179-7578285;
3	Multiple_ERbeta_sites	RPL23AP42	Symbol	647099	ribosomal protein L23a pseudogene 42	chr17:24071127-24075501		chr17:24077095-24077286; chr17:24079117-24079279;
3	Multiple_ERbeta_sites	LDHD	Symbol	197257	lactate dehydrogenase D	chr16:73703258-73708166		chr16:73702571-73702766; chr16:73707809-73708206;
3	Multiple_ERbeta_sites	MITF	Symbol	4286	microphthalmia-associated transcription factor	chr3:69871322-70100177		chr3:69939506-69939644; chr3:70001025-70001211; chr3:70032303-70032391;
3	Multiple_ERbeta_sites	MYPN	Symbol	84665	myopalladin	chr10:69539255-69641779		chr10:69583356-69583572; chr10:69638322-69638501;
3	Multiple_ERbeta_sites	PITPNC1	Symbol	26207	phosphatidylinositol transfer protein, cytoplasmic 1	chr17:62804385-63120109	chr17:62803838-62804022; chr17:62804460-62804703; chr17:62838051-62838254; chr17:62894161-62894420; chr17:62916725-62916916; chr17:62917565-62917762; chr17:62917769-62918096;	chr17:62803862-62803994; chr17:62817278-62817449; chr17:62894200-62894534; chr17:62917554-62918075;
3	Multiple_ERbeta_sites	SEPT9	Symbol	10801	septin 9	chr17:72789086-73008273	chr17:72791069-72791260; chr17:72793879-72794423; chr17:72794643-72794951; chr17:72795164-72795624; chr17:72795633-72795795; chr17:72796583-72796737; chr17:72836577-72836834;	chr17:72790934-72791266; chr17:72793800-72794244; chr17:72794274-72794444; chr17:72794654-72795026; chr17:72795208-72795426; chr17:72795451-72795826; chr17:72796490-72796754; chr17:72809665-72809813; chr17:72862413-72862585; chr17:72893966-72894181;
3	Multiple_ERbeta_sites	SLC37A3	Symbol	84255	solute carrier family 37 (glycerol-3-phosphate transporter), member 3	chr7:139680020-139744780		chr7:139742839-139743071; chr7:139744546-139744739;
3	Multiple_ERbeta_sites	C20orf3	Symbol	57136	chromosome 20 open reading frame 3	chr20:24891579-24921425		chr20:24919684-24919865; chr20:24929019-24929265;
3	Multiple_ERbeta_sites	LCP1	Symbol	3936	lymphocyte cytosolic protein 1 (L-plastin)	chr13:45598059-45654460	chr13:45592341-45592795; chr13:45594026-45594172; chr13:45607355-45607641; chr13:45615384-45615662;	chr13:45592350-45592822; chr13:45607440-45607701;
3	Multiple_ERbeta_sites	TRAK1	Symbol	22906	trafficking protein, kinesin binding 1	chr3:42107749-42229113	chr3:42147030-42147228; chr3:42176658-42176840;	chr3:42146977-42147223; chr3:42147305-42147431;
3	Multiple_ERbeta_sites	ILMN_1661799	PROBE_ID		Orphan_Probe	chr12:51745455-51903261		chr12:51759519-51759700; chr12:51838077-51838359;
3	Multiple_ERbeta_sites	SHANK2	Symbol	22941	SH3 and multiple ankyrin repeat domains 2	chr11:69991609-70185593	chr11:70020847-70021066; chr11:70091495-70091723;	chr11:70091523-70091700;
3	Multiple_ERbeta_sites	CDH1	Symbol	999	cadherin 1, type 1, E-cadherin (epithelial)	chr16:67328696-67426945	chr16:67329624-67329754; chr16:67336257-67336630; chr16:67337042-67337382;	chr16:67336212-67336624; chr16:67337070-67337276;
3	Multiple_ERbeta_sites	CCPG1	Symbol	9236	cell cycle progression 1	chr15:53434729-53487834	chr15:53437148-53437347;	chr15:53438029-53438197;
3	Multiple_ERbeta_sites	ATXN1	Symbol	6310	ataxin 1	chr6:16407321-16869700		chr6:16791921-16792177; chr6:16807769-16807898; chr6:16874388-16874756; chr6:16876416-16876548; chr6:16877409-16877623;
3	Multiple_ERbeta_sites	HIPK2	Symbol	28996	homeodomain interacting protein kinase 2	chr7:138896855-139124065	chr7:138979162-138979320; chr7:139088227-139088378; chr7:139117382-139117543;	chr7:138933974-138934145; chr7:138979149-138979436; chr7:139072949-139073111; chr7:139117369-139117590; chr7:139118281-139118399;
3	Multiple_ERbeta_sites	LRRC8D	Symbol	55144	leucine rich repeat containing 8 family, member D	chr1:90059160-90174575		chr1:90128388-90128491; chr1:90181031-90181150;
3	Multiple_ERbeta_sites	TCF12	Symbol	6938	transcription factor 12	chr15:54998124-55368006	chr15:55048175-55048326;	chr15:55013042-55013120;
3	Multiple_ERbeta_sites	S1PR3	Symbol	1903	sphingosine-1-phosphate receptor 3	chr9:90796181-90809745		chr9:90803831-90803998; chr9:90805955-90806357;
3	Multiple_ERbeta_sites	IER3	Symbol	8870	immediate early response 3	chr6:30818954-30820306		chr6:30825302-30825541; chr6:30827205-30827677;
3	Multiple_ERbeta_sites	PPAP2B	Symbol	8613	phosphatidic acid phosphatase type 2B	chr1:56733020-56817845		chr1:56786213-56786397; chr1:56807896-56808071;
3	Multiple_ERbeta_sites	TGFB2	Symbol	7042	transforming growth factor, beta 2	chr1:216586013-216684582	chr1:216607062-216607281;	chr1:216603260-216603454;
3	Multiple_ERbeta_sites	OPA3	Symbol	80207	optic atrophy 3 (autosomal recessive, with chorea and spastic paraplegia)	chr19:50722864-50779962		chr19:50763019-50763291; chr19:50772452-50772725; chr19:50772747-50773135; chr19:50779769-50780032;
3	Multiple_ERbeta_sites	NPAS3	Symbol	64067	neuronal PAS domain protein 3	chr14:32478209-33343133		chr14:33205325-33205486; chr14:33320323-33320618;
3	Multiple_ERbeta_sites	C3orf59	Symbol	151963	chromosome 3 open reading frame 59	chr3:193997300-194118644		chr3:194019415-194019715; chr3:194052483-194052679;
3	Multiple_ERbeta_sites	ILMN_1657996	PROBE_ID		Orphan_Probe	chr6:30752672-30924298		chr6:30825302-30825541; chr6:30827205-30827677;
3	Multiple_ERbeta_sites	ESR2	Symbol	2100	estrogen receptor 2 (ER beta)	chr14:63763503-63830881		chr14:63769568-63769826; chr14:63771400-63771689; chr14:63785972-63786183; chr14:63793658-63793869; chr14:63796777-63797330; chr14:63805225-63805415; chr14:63816411-63816655; chr14:63819055-63819328;
3	Multiple_ERbeta_sites	GTF2IRD1	Symbol	9569	GTF2I repeat domain containing 1	chr7:73506055-73654848	chr7:73530311-73530501; chr7:73633764-73634021; chr7:73634125-73634513; chr7:73658898-73659093;	chr7:73633795-73633930; chr7:73634152-73634627; chr7:73639597-73639895; chr7:73658842-73659079;
3	Multiple_ERbeta_sites	NOTCH3	Symbol	4854	Notch homolog 3 (Drosophila)	chr19:15131443-15172792	chr19:15133513-15133644;	chr19:15167425-15167643; chr19:15167921-15168090;
3	Multiple_ERbeta_sites	RALGDS	Symbol	5900	ral guanine nucleotide dissociation stimulator	chr9:134962927-134986382		chr9:134968874-134969035; chr9:134979696-134979926;
3	Multiple_ERbeta_sites	CTNND2	Symbol	1501	catenin (cadherin-associated protein), delta 2 (neural plakophilin-related arm-repeat protein)	chr5:11024951-11957110	chr5:11614629-11614852;	chr5:11655505-11655692;
3	Multiple_ERbeta_sites	ARHGEF16	Symbol	27237	Rho guanine exchange factor (GEF) 16	chr1:3361006-3387537		chr1:3359854-3360076; chr1:3388790-3389068;
3	Multiple_ERbeta_sites	TLN2	Symbol	83660	talin 2	chr15:60726801-60923882		chr15:60861713-60861930; chr15:60911544-60911781; chr15:60911803-60912076; chr15:60912562-60912685; chr15:60924764-60924990;
3	Multiple_ERbeta_sites	VAV2	Symbol	7410	vav 2 guanine nucleotide exchange factor	chr9:135616837-135847267	chr9:135718281-135718441; chr9:135728215-135728586; chr9:135747383-135747753; chr9:135848311-135848492;	chr9:135728156-135728506; chr9:135728953-135729189; chr9:135729373-135729616; chr9:135737020-135737219; chr9:135747427-135747719; chr9:135847133-135847351;
3	Multiple_ERbeta_sites	B3GALT4	Symbol	8705	UDP-Gal:betaGlcNAc beta 1,3-galactosyltransferase, polypeptide 4	chr6:33352894-33354580		chr6:33352694-33352843; chr6:33355793-33356254;
3	Multiple_ERbeta_sites	DIP2C	Symbol	22982	DIP2 disco-interacting protein 2 homolog C (Drosophila)	chr10:310131-725608		chr10:427232-427380; chr10:472201-472429; chr10:547126-547309; chr10:556477-556656; chr10:569181-569389; chr10:725412-725593;
3	Multiple_ERbeta_sites	CAMK2G	Symbol	818	calcium/calmodulin-dependent protein kinase II gamma	chr10:75242264-75304344		chr10:75249238-75249576; chr10:75249821-75249983; chr10:75249990-75250126; chr10:75281141-75281283; chr10:75306130-75306534;
3	Multiple_ERbeta_sites	KEAP1	Symbol	9817	kelch-like ECH-associated protein 1	chr19:10457795-10474481		chr19:10458290-10458623; chr19:10473615-10474010; chr19:10474203-10474395; chr19:10474404-10474571; chr19:10477396-10477501;
3	Multiple_ERbeta_sites	OGFR	Symbol	11054	opioid growth factor receptor	chr20:60906621-60915797	chr20:60921237-60921404;	chr20:60922178-60922395;
3	Multiple_ERbeta_sites	SOX13	Symbol	9580	SRY (sex determining region Y)-box 13	chr1:202308868-202363494		chr1:202338625-202338811; chr1:202339711-202340193; chr1:202340216-202340335; chr1:202340382-202340672; chr1:202365974-202366244; chr1:202366985-202367268;
3	Multiple_ERbeta_sites	NBEA	Symbol	26960	neurobeachin	chr13:34414455-35144873	chr13:34405549-34405670; chr13:34584817-34584982;	chr13:34405533-34405697; chr13:35102837-35102991;
3	Multiple_ERbeta_sites	GRB10	Symbol	2887	growth factor receptor-bound protein 10	chr7:50625253-50740492	chr7:50620551-50620661;	chr7:50721034-50721239;
*Gene sets
1 - Regulated only in wt MCF-7 cells
2 - Regulated both in wt MCF-7 and MCF-7 ER-beta+ cells
3 - Regulated only in MCF-7 ER-beta+ cells
**Gene class
1 - ER-beta vs ER-alpha Competition
2 - ER-beta + ER-alpha
3 - ER-beta specific
4 - ER-beta + ER-alpha specific

## Sheet: Additional Table 4
Additional Table 4
Primary ERα target genes (showing ERα binding sites within 10Kb of the TU in ERβ- cells)
Symbol	ID_Type	EntrezGeneID	Gene Name	TU Coordinates
ABAT	Symbol	18	4-aminobutyrate aminotransferase	chr16:8675944-8785933
ABCA1	Symbol	19	ATP-binding cassette, sub-family A (ABC1), member 1	chr9:106583104-106730257
ABCC5	Symbol	10057	ATP-binding cassette, sub-family C (CFTR/MRP), member 5	chr3:185120417-185218421
ACOX3	Symbol	8310	acyl-Coenzyme A oxidase 3, pristanoyl	chr4:8418908-8493352
ADORA1	Symbol	134	adenosine A1 receptor	chr1:201363458-201403156
AFAP1L2	Symbol	84632	actin filament associated protein 1-like 2	chr10:116044572-116154505
AK125960	Accession Number		Homo sapiens cDNA FLJ43972 fis, clone TESTI4017961	chr2:75008874-75013659
ANKRD13D	Symbol	338692	ankyrin repeat domain 13 family, member D	chr11:66813394-66826530
ARPP19	Symbol	10776	cAMP-regulated phosphoprotein, 19kDa	chr15:50626723-50648505
ARRDC2	Symbol	27106	arrestin domain containing 2	chr19:17972943-17985911
ATF3	Symbol	467	activating transcription factor 3	chr1:210805319-210860739
ATP1B1	Symbol	481	ATPase, Na+/K+ transporting, beta 1 polypeptide	chr1:167342570-167368584
ATP2C2	Symbol	9914	ATPase, Ca++ transporting, type 2C, member 2	chr16:82959633-83055294
ATP6V0A4	Symbol	50617	ATPase, H+ transporting, lysosomal V0 subunit a4	chr7:138041578-138109322
B4GALT1	Symbol	2683	UDP-Gal:betaGlcNAc beta 1,4- galactosyltransferase, polypeptide 1	chr9:33100638-33157356
BANP	Symbol	54971	BTG3 associated nuclear protein	chr16:86542538-86668425
BCL3	Symbol	602	B-cell CLL/lymphoma 3	chr19:49943817-49955141
BMF	Symbol	90427	Bcl2 modifying factor	chr15:38167382-38185579
BMP7	Symbol	655	bone morphogenetic protein 7	chr20:55177215-55275114
C12orf49	Symbol	79794	chromosome 12 open reading frame 49	chr12:115637978-115660226
C14orf4	Symbol	64207	chromosome 14 open reading frame 4	chr14:76560638-76564787
C17orf82	Symbol	388407	chromosome 17 open reading frame 82	chr17:56843893-56845423
C1orf21	Symbol	81563	chromosome 1 open reading frame 21	chr1:182622772-182864778
C1orf71	Symbol	163882	chromosome 1 open reading frame 71	chr1:244796261-244898506
C1QTNF6	Symbol	114904	C1q and tumor necrosis factor related protein 6	chr22:35906151-35914276
C3orf26	Symbol	84319	chromosome 3 open reading frame 26	chr3:101019370-101380137
C5orf4	Symbol	10826	chromosome 5 open reading frame 4	chr5:154178244-154181279
C6orf141	Symbol	135398	chromosome 6 open reading frame 141	chr6:49626337-49637584
C9orf169	Symbol	375791	chromosome 9 open reading frame 169	chr9:139239464-139240584
CA12	Symbol	771	carbonic anhydrase XII	chr15:61402782-61461128
CACNG6	Symbol	59285	calcium channel, voltage-dependent, gamma subunit 6	chr19:59187353-59207732
CALCR	Symbol	799	calcitonin receptor	chr7:92891734-93041686
CALML5	Symbol	51806	calmodulin-like 5	chr10:5530657-5531533
CAP2	Symbol	10486	CAP, adenylate cyclase-associated protein, 2 (yeast)	chr6:17501714-17666002
CAPN5	Symbol	726	calpain 5	chr11:76455639-76514846
CAPN8	Symbol	388743	calpain 8	chr1:221870293-221919996
CBL	Symbol	867	Cas-Br-M (murine) ecotropic retroviral transforming sequence	chr11:118582199-118684069
CCDC117	Symbol	150275	coiled-coil domain containing 117	chr22:27498661-27515282
CD44	Symbol	960	CD44 molecule (Indian blood group)	chr11:35116992-35210525
CD97	Symbol	976	CD97 molecule	chr19:14353212-14380535
CDCA7	Symbol	83879	cell division cycle associated 7	chr2:173927806-173941964
CELSR2	Symbol	1952	cadherin, EGF LAG seven-pass G-type receptor 2 (flamingo homolog, Drosophila)	chr1:109594163-109619901
CGN	Symbol	57530	cingulin	chr1:149750485-149777791
CHD9	Symbol	80205	chromodomain helicase DNA binding protein 9	chr16:51646445-51918915
CLCF1	Symbol	23529	cardiotrophin-like cytokine factor 1	chr11:66888214-66897782
CLDN23	Symbol	137075	claudin 23	chr8:8597075-8599027
CLDN9	Symbol	9080	claudin 9	chr16:3002457-3004507
CORO2A	Symbol	7464	coronin, actin binding protein, 2A	chr9:99923079-99974995
CRABP2	Symbol	1382	cellular retinoic acid binding protein 2	chr1:154936029-154941999
CRISPLD2	Symbol	83716	cysteine-rich secretory protein LCCL domain containing 2	chr16:83411087-83500617
CROT	Symbol	54677	carnitine O-octanoyltransferase	chr7:86812886-86867048
CSRNP1	Symbol	64651	cysteine-serine-rich nuclear protein 1	chr3:39158350-39170105
CTSD	Symbol	1509	cathepsin D	chr11:1730560-1741798
CYP1A1	Symbol	1543	cytochrome P450, family 1, subfamily A, polypeptide 1	chr15:72798935-72804930
CYP1B1	Symbol	1545	cytochrome P450, family 1, subfamily B, polypeptide 1	chr2:38148249-38156827
DAB2	Symbol	1601	disabled homolog 2, mitogen-responsive phosphoprotein (Drosophila)	chr5:39407536-39461092
DCAF4	Symbol	26094	DDB1 and CUL4 associated factor 4	chr14:72462837-72496110
DCDC2	Symbol	51473	doublecortin domain containing 2	chr6:24279961-24466259
DENND2C	Symbol	163259	DENN/MADD domain containing 2C	chr1:114865540-115014255
DEPDC6	Symbol	64798	DEP domain containing 6	chr8:120955080-121132338
DHRS2	Symbol	10202	dehydrogenase/reductase (SDR family) member 2	chr14:23175412-23184688
DHRS3	Symbol	9249	dehydrogenase/reductase (SDR family) member 3	chr1:12550525-12600407
DLL1	Symbol	28514	delta-like 1 (Drosophila)	chr6:170433218-170441622
DNAJB6	Symbol	10049	DnaJ (Hsp40) homolog, subfamily B, member 6	chr7:156822470-156871779
DNAJC12	Symbol	56521	DnaJ (Hsp40) homolog, subfamily C, member 12	chr10:69226432-69267943
DOK7	Symbol	285489	docking protein 7	chr4:3434830-3466007
DSCAM	Symbol	1826	Down syndrome cell adhesion molecule	chr21:40306212-41140909
EDN1	Symbol	1906	endothelin 1	chr6:12398514-12405413
EFHD1	Symbol	80303	EF-hand domain family, member D1	chr2:233206567-233255730
EFNA1	Symbol	1942	ephrin-A1	chr1:153366972-153374010
EFR3B	Symbol	22979	EFR3 homolog B (S. cerevisiae)	chr2:25118477-25235508
EIF2C2	Symbol	27161	eukaryotic translation initiation factor 2C, 2	chr8:141610445-141714827
ELF3	Symbol	1999	E74-like factor 3 (ets domain transcription factor, epithelial-specific )	chr1:200246312-200252938
ELOVL6	Symbol	79071	ELOVL family member 6, elongation of long chain fatty acids (FEN1/Elo2, SUR4/Elo3-like, yeast)	chr4:111189678-111339220
ENC1	Symbol	8507	ectodermal-neural cortex (with BTB-like domain)	chr5:73958989-73973005
EPHA2	Symbol	1969	EPH receptor A2	chr1:16323418-16355151
EPS15L1	Symbol	58513	epidermal growth factor receptor pathway substrate 15-like 1	chr19:16333407-16443762
FAM174B	Symbol	400451	family with sequence similarity 174, member B	chr15:90961682-91000035
FGF18	Symbol	8817	fibroblast growth factor 18	chr5:170779271-170816769
FKBP4	Symbol	2288	FK506 binding protein 4, 59kDa	chr12:2774368-2784846
FOXD2	Symbol	2306	forkhead box D2	chr1:47674275-47678950
FREM2	Symbol	341640	FRAS1 related extracellular matrix protein 2	chr13:38159172-38359267
FRMD6	Symbol	122786	FERM domain containing 6	chr14:51025604-51267194
FXR1	Symbol	8087	fragile X mental retardation, autosomal homolog 1	chr3:182113145-182177647
GAB2	Symbol	9846	GRB2-associated binding protein 2	chr11:77603989-77730574
GDF15	Symbol	9518	growth differentiation factor 15	chr19:18357967-18360986
GFRA1	Symbol	2674	GDNF family receptor alpha 1	chr10:117806433-118021809
GHR	Symbol	2690	growth hormone receptor	chr5:42459782-42757683
GINS3	Symbol	64785	GINS complex subunit 3 (Psf3 homolog)	chr16:56983798-56997549
GLA	Symbol	2717	galactosidase, alpha	chrX:100539434-100549657
GLB1L2	Symbol	89944	galactosidase, beta 1-like 2	chr11:133707018-133751428
GNA14	Symbol	9630	guanine nucleotide binding protein (G protein), alpha 14	chr9:79227815-79453052
GOLPH3L	Symbol	55204	golgi phosphoprotein 3-like	chr1:148885324-148936296
GOLSYN	Symbol	55638	Golgi-localized protein	chr8:110655580-110724595
GPHN	Symbol	10243	gephyrin	chr14:66043877-66718278
GPR126	Symbol	57211	G protein-coupled receptor 126	chr6:142664748-142809096
GPR81	Symbol	27198	G protein-coupled receptor 81	chr12:121670776-121781082
GPRC5C	Symbol	55890	G protein-coupled receptor, family C, group 5, member C	chr17:69939261-69955163
GRAMD1A	Symbol	57655	GRAM domain containing 1A	chr19:40183085-40209213
GREB1	Symbol	9687	growth regulation by estrogen in breast cancer 1	chr2:11591692-11645806
GRM4	Symbol	2914	glutamate receptor, metabotropic 4	chr6:34097605-34209421
H3F3B	Symbol	3021	H3 histone, family 3B (H3.3B)	chr17:71284109-71287455
HES1	Symbol	3280	hairy and enhancer of split 1, (Drosophila)	chr3:195336627-195339090
HOXC13	Symbol	3229	homeobox C13	chr12:52618842-52626595
HS6ST2	Symbol	90161	heparan sulfate 6-O-sulfotransferase 2	chrX:131587718-131923093
HSPB8	Symbol	26353	heat shock 22kDa protein 8	chr12:118100977-118116934
ICAM3	Symbol	3385	intercellular adhesion molecule 3	chr19:10305451-10311345
IER2	Symbol	9592	immediate early response 2	chr19:13122281-13126718
IGFBP4	Symbol	3487	insulin-like growth factor binding protein 4	chr17:35853201-35867508
IL17RB	Symbol	55540	interleukin 17 receptor B	chr3:53855616-53874867
IRS2	Symbol	8660	insulin receptor substrate 2	chr13:109204184-109236915
ISG20	Symbol	3669	interferon stimulated exonuclease gene 20kDa	chr15:86983042-86999883
JUNB	Symbol	3726	jun B proto-oncogene	chr19:12763309-12765125
KIAA0513	Symbol	9764	KIAA0513	chr16:83618910-83685329
KIAA1199	Symbol	57214	KIAA1199	chr15:78858766-79031054
KRT13	Symbol	3860	keratin 13	chr17:36910758-36915391
KRT15	Symbol	3866	keratin 15	chr17:36923523-36928796
LARS	Symbol	51520	leucyl-tRNA synthetase	chr5:145472781-145542487
LHX6	Symbol	26468	LIM homeobox 6	chr9:124004678-124030840
LMCD1	Symbol	29995	LIM and cysteine-rich domains 1	chr3:8518510-8584806
LOC145837	Symbol	145837	hypothetical LOC145837	chr15:67641112-67650833
LOC284379	Symbol	284379	solute carrier family 7 (cationic amino acid transporter, y+ system), member 3 pseudogene	chr19:58794698-58798563
LOC285696	Symbol	285696	hypothetical LOC285696	chr5:17183137-17270156
LOC338758	Symbol	338758	hypothetical LOC338758	chr12:88626863-88629859
LOC643008	Symbol	643008	hypothetical protein LOC643008	chr17:71141755-71149079
LRRC8E	Symbol	80131	leucine rich repeat containing 8 family, member E	chr19:7859389-7872908
MACF1	Symbol	23499	microtubule-actin crosslinking factor 1	chr1:39319704-39725376
MALL	Symbol	7851	mal, T-cell differentiation protein-like	chr2:110198743-110231432
MAOA	Symbol	4128	monoamine oxidase A	chrX:43400352-43491012
MAPT	Symbol	4137	microtubule-associated protein tau	chr17:41327543-41461546
MICB	Symbol	4277	MHC class I polypeptide-related sequence B	chr6:31573833-31586880
MIDN	Symbol	90007	midnolin	chr19:1199551-1210142
MORG1	Symbol	84292	mitogen-activated protein kinase organizer 1	chr19:12638627-12647646
MREG	Symbol	55686	melanoregulin	chr2:216515558-216586591
MYB	Symbol	4602	v-myb myeloblastosis viral oncogene homolog (avian)	chr6:135544145-135582003
MYEOV	Symbol	26579	myeloma overexpressed (in a subset of t(11;14) positive multiple myelomas)	chr11:68818197-68821330
N4BP3	Symbol	23138	Nedd4 binding protein 3	chr5:177473161-177485713
NAV2	Symbol	89797	neuron navigator 2	chr11:19328846-20099723
NDRG1	Symbol	10397	N-myc downstream regulated 1	chr8:134318595-134378729
NFIC	Symbol	4782	nuclear factor I/C (CCAAT-binding transcription factor)	chr19:3310615-3414603
NRIP1	Symbol	8204	nuclear receptor interacting protein 1	chr21:15255426-15358997
NT5C2	Symbol	22978	5'-nucleotidase, cytosolic II	chr10:104835929-104943046
OSBPL7	Symbol	114881	oxysterol binding protein-like 7	chr17:43239731-43254146
PCSK6	Symbol	5046	proprotein convertase subtilisin/kexin type 6	chr15:99661655-99847710
PCTP	Symbol	58488	phosphatidylcholine transfer protein	chr17:51183354-51209747
PDZK1	Symbol	5174	PDZ domain containing 1	chr1:144439082-144475430
PHAX	Symbol	51808	phosphorylated adaptor for RNA export	chr5:125964531-125988979
PHLDB1	Symbol	23187	pleckstrin homology-like domain, family B, member 1	chr11:117982422-118033951
PIGB	Symbol	9488	phosphatidylinositol glycan anchor biosynthesis, class B	chr15:53398424-53435138
PKIB	Symbol	5570	protein kinase (cAMP-dependent, catalytic) inhibitor beta	chr6:122834760-123089217
PKNOX1	Symbol	5316	PBX/knotted 1 homeobox 1	chr21:43267711-43326757
PLAC1	Symbol	10761	placenta-specific 1	chrX:133527538-133620179
PLEKHB2	Symbol	55041	pleckstrin homology domain containing, family B (evectins) member 2	chr2:131578889-131623895
PLEKHF1	Symbol	79156	pleckstrin homology domain containing, family F (with FYVE domain) member 1	chr19:34848166-34858223
PLEKHH2	Symbol	130271	pleckstrin homology domain containing, family H (with MyTH4 domain) member 2	chr2:43717942-43848629
PLOD2	Symbol	5352	procollagen-lysine, 2-oxoglutarate 5-dioxygenase 2	chr3:147269917-147361972
PNPLA7	Symbol	375775	patatin-like phospholipase domain containing 7	chr9:139474225-139564807
PODXL	Symbol	5420	podocalyxin-like	chr7:130835560-130891916
PPL	Symbol	5493	periplakin	chr16:4872508-4927137
PRKCD	Symbol	5580	protein kinase C, delta	chr3:53170262-53201773
PTP4A2	Symbol	8073	protein tyrosine phosphatase type IVA, member 2	chr1:32146379-32176575
RAB26	Symbol	25837	RAB26, member RAS oncogene family	chr16:2138651-2144142
RAB31	Symbol	11031	RAB31, member RAS oncogene family	chr18:9698227-9852553
RAPGEFL1	Symbol	51195	Rap guanine nucleotide exchange factor (GEF)-like 1	chr17:35587767-35605432
RASEF	Symbol	158158	RAS and EF-hand domain containing	chr9:84787136-84867863
RBM4	Symbol	5936	RNA binding motif protein 4	chr11:66140672-66165238
RCAN1	Symbol	1827	regulator of calcineurin 1	chr21:34810653-34821131
RERG	Symbol	85004	RAS-like, estrogen-regulated, growth inhibitor	chr12:15151983-15265571
RET	Symbol	5979	ret proto-oncogene	chr10:42892522-42942958
RND1	Symbol	27289	Rho family GTPase 1	chr12:47537194-47545920
RNF207	Symbol	388591	ring finger protein 207	chr1:6188776-6203946
RPE	Symbol	6120	ribulose-5-phosphate-3-epimerase	chr2:210575596-210594195
RPRM	Symbol	56475	reprimo, TP53 dependent G2 arrest mediator candidate	chr2:154042097-154043568
SALL4	Symbol	57167	sal-like 4 (Drosophila)	chr20:49833989-49852455
SEMA3E	Symbol	9723	sema domain, immunoglobulin domain (Ig), short basic domain, secreted, (semaphorin) 3E	chr7:82831157-83116260
SFXN2	Symbol	118980	sideroflexin 2	chr10:104464287-104488936
SGK3	Symbol	23678	serum/glucocorticoid regulated kinase family, member 3	chr8:67787444-67936811
SH3BP4	Symbol	23677	SH3-domain binding protein 4	chr2:235525366-235629097
SIK1	Symbol	150094	salt-inducible kinase 1	chr21:43658826-43671430
SLC16A9	Symbol	220963	solute carrier family 16, member 9 (monocarboxylic acid transporter 9)	chr10:61080528-61139655
SLC22A23	Symbol	63027	solute carrier family 22, member 23	chr6:3214207-3401732
SLC29A1	Symbol	2030	solute carrier family 29 (nucleoside transporters), member 1	chr6:44295219-44309866
SLC2A1	Symbol	6513	solute carrier family 2 (facilitated glucose transporter), member 1	chr1:43163632-43197434
SLC39A8	Symbol	64116	solute carrier family 39 (zinc transporter), member 8	chr4:103391220-103464492
SLCO2A1	Symbol	6578	solute carrier organic anion transporter family, member 2A1	chr3:135134229-135231610
SLIT2	Symbol	9353	slit homolog 2 (Drosophila)	chr4:19864332-20229886
SLITRK4	Symbol	139065	SLIT and NTRK-like family, member 4	chrX:142543607-142550685
SNX29	Symbol	92017	sorting nexin 29	chr16:12053555-12575647
SOX3	Symbol	6658	SRY (sex determining region Y)-box 3	chrX:139412817-139414891
SPIRE2	Symbol	84501	spire homolog 2 (Drosophila)	chr16:88422407-88465228
SPRY4	Symbol	81848	sprouty homolog 4 (Drosophila)	chr5:141670175-141684804
SSFA2	Symbol	6744	sperm specific antigen 2	chr2:182464716-182503709
ST3GAL1	Symbol	6482	ST3 beta-galactoside alpha-2,3-sialyltransferase 1	chr8:134536277-134540033
STC2	Symbol	8614	stanniocalcin 2	chr5:172674331-172689112
SVIL	Symbol	6840	supervillin	chr10:29786282-29963907
SYTL4	Symbol	94121	synaptotagmin-like 4	chrX:99816144-99873178
TACC1	Symbol	6867	transforming, acidic coiled-coil containing protein 1	chr8:38704864-38829702
TDRD1	Symbol	56165	tudor domain containing 1	chr10:115929018-115982053
TFF1	Symbol	7031	trefoil factor 1	chr21:42655459-42659713
TGFBI	Symbol	7045	transforming growth factor, beta-induced, 68kDa	chr5:135392482-135427406
TGFBRAP1	Symbol	9392	transforming growth factor, beta receptor associated protein 1	chr2:105249973-105312580
TIA1	Symbol	7072	TIA1 cytotoxic granule-associated RNA binding protein	chr2:70290079-70329283
TM4SF1	Symbol	4071	transmembrane 4 L six family member 1	chr3:150569494-150578258
TMED10	Symbol	10972	transmembrane emp24-like trafficking protein 10 (yeast)	chr14:74667923-74713102
TMEM64	Symbol	169200	transmembrane protein 64	chr8:91703398-91727309
TNFRSF11B	Symbol	4982	tumor necrosis factor receptor superfamily, member 11b	chr8:120004976-120033564
TNFRSF12A	Symbol	51330	tumor necrosis factor receptor superfamily, member 12A	chr16:3010313-3012384
TNS3	Symbol	64759	tensin 3	chr7:47281276-47545724
TOM1L2	Symbol	146691	target of myb1-like 2 (chicken)	chr17:17687546-17816509
TOP1	Symbol	7150	topoisomerase (DNA) I	chr20:39090875-39186540
TPD52L1	Symbol	7164	tumor protein D52-like 1	chr6:125516577-125626343
TSC22D3	Symbol	1831	TSC22 domain family, member 3	chrX:106843107-106846367
TUFT1	Symbol	7286	tuftelin 1	chr1:149779404-149822683
UBR5	Symbol	51366	ubiquitin protein ligase E3 component n-recognin 5	chr8:103334744-103493671
UNC13D	Symbol	201294	unc-13 homolog D (C. elegans)	chr17:71334901-71352393
USP10	Symbol	9100	ubiquitin specific peptidase 10	chr16:83291055-83371028
VAMP5	Symbol	10791	vesicle-associated membrane protein 5 (myobrevin)	chr2:85665041-85674022
VASN	Symbol	114990	vasorin	chr16:4361849-4373530
VTCN1	Symbol	79679	V-set domain containing T cell activation inhibitor 1	chr1:117487731-117555072
VWF	Symbol	7450	von Willebrand factor	chr12:5928300-6104097
WISP2	Symbol	8839	WNT1 inducible signaling pathway protein 2	chr20:42777298-42789866
WNT10B	Symbol	7480	wingless-type MMTV integration site family, member 10B	chr12:47645389-47651810
WWP2	Symbol	11060	WW domain containing E3 ubiquitin protein ligase 2	chr16:68353774-68501812
XBP1	Symbol	7494	X-box binding protein 1	chr22:27520547-27526560
XRCC5	Symbol	7520	X-ray repair complementing defective repair in Chinese hamster cells 5 (double-strand-break rejoining)	chr2:216682264-216779259
ZCCHC8	Symbol	55596	zinc finger, CCHC domain containing 8	chr12:121523387-121551471
ZFP106	Symbol	64397	zinc finger protein 106 homolog (mouse)	chr15:40492312-40537022
ZNF365	Symbol	22891	zinc finger protein 365	chr10:63803921-63832223
